# Supplementary material for: Integrated proteomic and metabolomic modules identified as biomarkers of mortality in the Atherosclerosis Risk in Communities study and the African American Study of Kidney Disease and Hypertension
Source: Hum Genomics. 2022 Nov 3;16:53. doi: 10.1186/s40246-022-00425-9 (PMC9635174; doi:10.1186/s40246-022-00425-9)
Supplement: Supplementary file 1 — Additional file 1. Additional materials including the module memberships and annotations of proteins/metabolites; the cross-sectional associations of modules and participant characteristics; the mortality associations of modules; and network representations of module 42 and 98. [file 40246_2022_425_MOESM1_ESM.xlsx]

## Sheet: Table S1
Table S1: Module Membership and Annotation
Module	ID	Name	Metabolite: Super pathway	Metabolite: Sub pathway	Protein: Target full name	Protein: Entrez gene ID	ARIC: correlation with module pc1	ARIC: correlation with module pc2	ARIC: correlation with module pc3	AASK: correlation with module pc1	AASK: correlation with module pc2	AASK: correlation with module pc3
1	CompKN33946	N-acetylhistidine	Amino Acid	Histidine Metabolism			-0.808475	-0.248838	0.18811	-0.733969	0.126437	0.0144338
1	CompKN56	cystine	Amino Acid	Methionine, Cysteine, SAM and Taurine Metabolism			-0.59086	-0.668799	-0.0737595	-0.32252	-0.650794	-0.067634
1	CompKN18245	gamma-glutamylhistidine	Peptide	Gamma-glutamyl Amino Acid			-0.47272	0.488224	0.410714	-0.401655	0.420938	0.383884
1	CompKN57814	(N(1) + N(8))-acetylspermidine	Amino Acid	Polyamine Metabolism			-0.450742	0.129308	-0.374019	-0.596891	0.248493	-0.330103
1	SeqId_8014_359	MANEA			Glycoprotein endo-alpha-1,2-mannosidase	79694	-0.361499	0.422322	0.252393	-0.503618	0.474432	0.11769
1	SeqId_3291_30	CD23			Low affinity immunoglobulin epsilon Fc receptor	2208	-0.336908	0.396699	-0.693052	-0.426956	0.473893	-0.733318
2	CompKN52614	1-(1-enyl-stearoyl)-2-oleoyl-GPE (P-18:0/18:1)	Lipid	Plasmalogen			0.342059			0.333657
2	CompKN52449	1-stearoyl-2-arachidonoyl-GPI (18:0/20:4)	Lipid	Phosphatidylinositol (PI)			0.717636			0.697878
2	CompKN42450	1-stearoyl-2-arachidonoyl-GPC (18:0/20:4)	Lipid	Phosphatidylcholine (PC)			0.906762			0.923041
2	CompKN52462	1-palmitoyl-2-arachidonoyl-GPC (16:0/20:4n6)	Lipid	Phosphatidylcholine (PC)			0.911072			0.922795
3	CompKN27447	1-linoleoylglycerol (18:2)	Lipid	Monoacylglycerol			-0.868063			-0.901329
3	CompKN34397	1-arachidonylglycerol (20:4)	Lipid	Monoacylglycerol			-0.841055			-0.83544
3	CompKN32506	2-linoleoylglycerol (18:2)	Lipid	Monoacylglycerol			-0.817567			-0.844059
3	CompKN35153	1-docosahexaenoylglycerol (22:6)	Lipid	Monoacylglycerol			-0.79099			-0.841607
3	CompKN47898	1-pentadecanoylglycerol (15:0)	Lipid	Monoacylglycerol			-0.611092			-0.789464
3	CompKN35103	1-dihomo-linoleoylglycerol (20:2)	Lipid	Fatty Acid, Keto			-0.59723			-0.788483
4	CompKN19503	stearoyl sphingomyelin (d18:1/18:0)	Lipid	Sphingolipid Metabolism			-0.95387			-0.95823
4	CompKN37529	sphingomyelin (d18:1/18:1, d18:2/18:0)	Lipid	Sphingolipid Metabolism			-0.908159			-0.927811
4	CompKN52615	sphingomyelin (d18:1/17:0, d17:1/18:0, d19:1/16:0)	Lipid	Sphingolipid Metabolism			-0.882315			-0.90311
4	CompKN49617	1-lignoceroyl-GPC (24:0)	Lipid	Lysophospholipid			0.0622799			0.013534
5	CompKN21184	1-oleoylglycerol (18:1)	Lipid	Monoacylglycerol			-0.914726			-0.954008
5	CompKN21232	2-oleoylglycerol (18:1)	Lipid	Monoacylglycerol			-0.848563			-0.938665
5	CompKN34393	1-linolenoylglycerol (18:3)	Lipid	Monoacylglycerol			-0.790776			-0.809813
6	CompKN53010	lactosyl-N-palmitoyl-sphingosine (d18:1/16:0)	Lipid	Ceramides			0.391837			0.25895
6	CompKN42446	1-palmitoyl-2-linoleoyl-GPC (16:0/18:2)	Lipid	Phosphatidylcholine (PC)			0.833673			0.674911
6	CompKN52450	1-palmitoyl-2-linoleoyl-GPI (16:0/18:2)	Lipid	Phosphatidylinositol (PI)			0.851121			0.810793
6	CompKN52468	1-stearoyl-2-linoleoyl-GPI (18:0/18:2)	Lipid	Phosphatidylinositol (PI)			0.907604			0.834586
7	CompKN52447	1-stearoyl-2-arachidonoyl-GPE (18:0/20:4)	Lipid	Phosphatidylethanolamine (PE)			0.861366			0.895471
7	CompKN42449	1-palmitoyl-2-linoleoyl-GPE (16:0/18:2)	Lipid	Phosphatidylethanolamine (PE)			0.863354			0.898827
7	CompKN42448	1-stearoyl-2-oleoyl-GPE (18:0/18:1)	Lipid	Phosphatidylethanolamine (PE)			0.911907			0.919313
7	CompKN19263	1-palmitoyl-2-oleoyl-GPE (16:0/18:1)	Lipid	Phosphatidylethanolamine (PE)			0.952042			0.960456
8	CompKN52604	N-palmitoyl-sphinganine (d18:0/16:0)	Lipid	Sphingolipid Metabolism			0.572609			0.598871
8	SeqId_6461_54	Apo C-III			Apolipoprotein C-III	345	0.578231			0.556202
8	CompKN52438	1-stearoyl-2-oleoyl-GPC (18:0/18:1)	Lipid	Phosphatidylcholine (PC)			0.868638			0.871351
8	CompKN52461	1-palmitoyl-2-oleoyl-GPC (16:0/18:1)	Lipid	Phosphatidylcholine (PC)			0.889982			0.89214
9	CompKN19324	1-stearoyl-GPI (18:0)	Lipid	Lysophospholipid			0.477164	0.768348		0.451502	0.750956
9	CompKN35305	1-palmitoyl-GPI (16:0)	Lipid	Lysophospholipid			0.483387	0.780795		0.384676	0.794558
9	CompKN52603	1,2-dilinoleoyl-GPC (18:2/18:2)	Lipid	Phosphatidylcholine (PC)			0.579113	0.143291		0.436092	0.151985
9	CompKN57330	lignoceroyl sphingomyelin (d18:1/24:0)	Lipid	Sphingolipid Metabolism			0.592024	-0.159609		0.669166	-0.183858
9	CompKN34419	1-linoleoyl-GPC (18:2)	Lipid	Lysophospholipid			0.621494	0.250909		0.527353	0.20343
9	CompKN52234	glycosyl-N-stearoyl-sphingosine (d18:1/18:0)	Lipid	Ceramides			0.6617	-0.17657		0.616287	-0.220875
9	CompKN19130	1,2-dipalmitoyl-GPC (16:0/16:0)	Lipid	Phosphatidylcholine (PC)			0.676408	-0.0542652		0.651847	-0.0556078
9	CompKN44877	N-palmitoyl-sphingosine (d18:1/16:0)	Lipid	Ceramides			0.691674	-0.238332		0.587527	-0.210409
9	CompKN53013	glycosyl-N-palmitoyl-sphingosine (d18:1/16:0)	Lipid	Ceramides			0.718027	-0.251842		0.540535	-0.300877
9	CompKN52616	1-palmitoyl-2-stearoyl-GPC (16:0/18:0)	Lipid	Phosphatidylcholine (PC)			0.785811	-0.00361987		0.769293	0.00484881
9	CompKN37506	palmitoyl sphingomyelin (d18:1/16:0)	Lipid	Sphingolipid Metabolism			0.810414	-0.201809		0.790545	-0.288185
9	CompKN63	cholesterol	Lipid	Sterol			0.851781	-0.0456237		0.798249	-0.12755
10	CompKN34445	sphingosine 1-phosphate	Lipid	Sphingolipid Metabolism			-0.866266			-0.853447
10	CompKN52605	sphinganine-1-phosphate	Lipid	Sphingolipid Metabolism			-0.815593			-0.837519
10	CompKN2125	taurine	Amino Acid	Methionine, Cysteine, SAM and Taurine Metabolism			-0.750607			-0.817368
10	CompKN37536	12-HETE	Lipid	Eicosanoid			-0.668632			-0.700275
10	CompKN57393	12-HHTrE	Lipid	Eicosanoid			-0.402589			-0.504892
11	CompKN38399	9,10-DiHOME	Lipid	Fatty Acid, Dihydroxy			-0.624731	0.11425	-0.326853	-0.542105	0.25604	-0.37269
11	CompKN1564	citrate	Energy	TCA Cycle			-0.598195	-0.645003	0.258491	-0.481529	-0.724987	0.341463
11	CompKN35436	hexanoylglycine	Lipid	Fatty Acid Metabolism(Acyl Glycine)			-0.596377	0.422582	0.496704	-0.550405	0.393989	0.564964
11	CompKN38395	12,13-DiHOME	Lipid	Fatty Acid, Dihydroxy			-0.592168	0.219896	-0.294099	-0.489703	0.286643	-0.36755
11	CompKN27710	N-acetylglycine	Amino Acid	Glycine, Serine and Threonine Metabolism			-0.543091	0.526836	0.440546	-0.54454	0.451578	0.474627
11	CompKN46173	aconitate [cis or trans]	Energy	TCA Cycle			-0.513185	-0.696301	0.326388	-0.497451	-0.654312	0.457846
11	CompKN54805	3beta-hydroxy-5-cholestenoate	Lipid	Sterol			-0.512977	0.00777553	-0.467665	-0.439138	0.0184318	-0.501501
11	CompKN36803	3beta,7alpha-dihydroxy-5-cholestenoate	Lipid	Sterol			-0.417961	-0.0959124	-0.546342	-0.395959	-0.0416629	-0.591972
12	CompKN57554	2'-O-methylcytidine	Nucleotide	Pyrimidine Metabolism, Cytidine containing			0.870167			0.714806
12	CompKN57655	2'-O-methyluridine	Nucleotide	Pyrimidine Metabolism, Uracil containing			0.870883			0.702882
13	CompKN1549	3-hydroxyisobutyrate	Amino Acid	Leucine, Isoleucine and Valine Metabolism			-0.894315			-0.886397
13	CompKN52281	2-hydroxybutyrate/2-hydroxyisobutyrate	Amino Acid	Glutathione Metabolism			-0.893483			-0.88622
14	CompKN21239	8-hydroxyoctanoate	Lipid	Fatty Acid, Monohydroxy			-0.896511	0.117558	0.00979988	-0.788177	0.199983	0.104779
14	CompKN12035	pelargote (9:0)	Lipid	Medium Chain Fatty Acid			-0.868598	0.0800283	-0.0399195	-0.679009	0.201594	0.00770205
14	CompKN52294	2-hydroxyglutarate	Lipid	Fatty Acid, Dicarboxylate			-0.684117	0.124702	-0.00758895	-0.626223	0.142114	0.0849865
14	CompKN31938	5-hydroxyhexanoate	Lipid	Fatty Acid, Monohydroxy			-0.669241	0.074554	-0.0265141	-0.563201	0.156507	-0.0277243
14	CompKN37073	alpha-hydroxycaproate	Lipid	Fatty Acid, Monohydroxy			-0.447544	0.149899	0.0957193	-0.401265	0.159521	0.147994
14	SeqId_13717_15	FCN2			Ficolin-2	2220	-0.180474	-0.0706267	0.0832423	-0.126808	-0.0119552	0.046535
14	SeqId_11201_19	TRUA			tR pseudouridine synthase A, mitochondrial	80324	-0.0534203	-0.285707	0.277824	-0.0934574	-0.330464	0.490101
14	SeqId_5265_12	GRB2-related adapter protein 2			GRB2-related adapter protein 2	9402	-0.0497645	0.327499	-0.17235	0.0776041	0.16632	-0.27638
14	SeqId_15521_4	Alcadein alpha-1			Calsyntenin-1	22883	-0.0369407	0.382557	-0.299869	-0.000609649	0.370415	-0.336886
14	SeqId_12702_13	PELI2			E3 ubiquitin-protein ligase pellino homolog 2	57161	-0.00960854	0.0209364	0.0347348	-0.0226102	0.0782993	0.140274
14	SeqId_11187_11	CL12A			C-type lectin domain family 12 member A	160364	-0.00912946	0.210128	-0.171579	0.0865324	0.188891	-0.199507
14	SeqId_17419_17	TES			Testin	26136	0.0395958	0.26097	0.0971146	-0.0819509	0.035917	0.299745
14	SeqId_10442_1	TM190			Transmembrane protein 190	147744	0.054203	0.0477426	-0.310758	0.0524279	0.00272579	-0.380935
14	SeqId_5353_89	IL-1Ra			Interleukin-1 receptor antagonist protein	3557	0.0565479	0.313591	0.419471	0.0311657	0.313728	0.12885
14	SeqId_19170_25	DPOE3			D polymerase epsilon subunit 3	54107	0.0636308	0.0515426	0.518134	-0.0235263	-0.102721	0.620485
14	SeqId_4807_13	CO8A1			Collagen alpha-1(VIII) chain	1295	0.0682784	0.104478	-0.276091	-0.0296722	0.135739	-0.327565
14	SeqId_3044_3	PARC			C-C motif chemokine 18	6362	0.0913593	0.0373712	0.0231638	0.123518	0.07363	-0.196738
14	SeqId_4342_10	sICAM-1			Intercellular adhesion molecule 1	3383	0.093453	0.176476	-0.299366	0.0457791	0.218521	-0.342068
14	SeqId_3166_92	Siglec-3			Myeloid cell surface antigen CD33	945	0.151733	0.241801	-0.438066	0.173079	0.208167	-0.586135
14	SeqId_2645_54	PKC-Z			Protein kise C zeta type	5590	0.179271	0.773329	0.264525	-0.0221513	0.774189	0.338868
14	SeqId_2514_65	Ephrin-B3			Ephrin-B3	1949	0.188188	0.819969	0.138738	0.0276756	0.853038	0.155796
15	CompKN1101	homovanillate (HVA)	Amino Acid	Tyrosine Metabolism			0.469551	0.138984		0.455729	0.22179
15	CompKN514	cytidine	Nucleotide	Pyrimidine Metabolism, Cytidine containing			0.477501	0.107955		0.601021	0.0108736
15	SeqId_12612_37	PSB1			Proteasome subunit beta type-1	5689	0.517563	-0.297891		0.470571	-0.318413
15	CompKN1519	sucrose	Carbohydrate	Disaccharides and Oligosaccharides			0.521803	-0.132446		0.46042	-0.0966982
15	CompKN44878	methionine sulfone	Amino Acid	Methionine, Cysteine, SAM and Taurine Metabolism			0.530775	-0.0371048		0.37268	0.0100415
15	CompKN37496	N-acetylputrescine	Amino Acid	Polyamine Metabolism			0.533275	0.138073		0.622136	0.167568
15	SeqId_9294_45	MFAP2			Microfibrillar-associated protein 2	4237	0.540667	-0.348509		0.544781	-0.380138
15	CompKN27731	ribote	Carbohydrate	Pentose Metabolism			0.553093	-0.0727828		0.707406	0.00830103
15	CompKN48187	N-acetyltaurine	Amino Acid	Methionine, Cysteine, SAM and Taurine Metabolism			0.565288	0.365665		0.667188	0.285214
15	CompKN1567	vanillylmandelate (VMA)	Amino Acid	Tyrosine Metabolism			0.567692	0.26823		0.629146	0.220128
15	CompKN15720	N-acetylglutamate	Amino Acid	Glutamate Metabolism			0.56801	0.00761659		0.535843	0.0814522
15	CompKN46539	N-acetylglucosamine/N-acetylgalactosamine	Carbohydrate	Aminosugar Metabolism			0.570397	0.0646207		0.456517	0.225818
15	SeqId_5452_71	ASGR1			Asialoglycoprotein receptor 1	432	0.571413	-0.303159		0.746476	-0.220788
15	CompKN52282	2-methylcitrate/homocitrate	Energy	TCA Cycle			0.57728	0.169496		0.71452	0.230778
15	CompKN48351	N1-methylinosine	Nucleotide	Purine Metabolism, (Hypo)Xanthine/Inosine containing			0.582393	0.0101658		0.720351	0.0764652
15	CompKN43591	N2,N5-diacetylornithine	Amino Acid	Urea cycle; Arginine and Proline Metabolism			0.588419	0.141482		0.763459	0.104423
15	CompKN1124	myo-inositol	Lipid	Inositol Metabolism			0.591549	0.0957244		0.657366	0.13285
15	CompKN15140	kynurenine	Amino Acid	Tryptophan Metabolism			0.596852	0.163278		0.514832	0.150462
15	CompKN15443	glucurote	Carbohydrate	Aminosugar Metabolism			0.597698	-0.143355		0.734861	-0.00426338
15	CompKN35114	7-methylguanine	Nucleotide	Purine Metabolism, Guanine containing			0.602518	0.308914		0.47199	0.229209
15	CompKN1899	quinolite	Cofactors and Vitamins	Nicotite and Nicotimide Metabolism			0.614338	0.170718		0.654667	0.025598
15	CompKN30460	1-methylhistidine	Amino Acid	Histidine Metabolism			0.633673	-0.0295211		0.774029	0.0535349
15	CompKN36752	N6-acetyllysine	Amino Acid	Lysine Metabolism			0.645643	0.311565		0.703273	0.294183
15	CompKN22138	homocitrulline	Amino Acid	Urea cycle; Arginine and Proline Metabolism			0.646528	-0.0270829		0.72436	0.0164974
15	CompKN48255	arabote/xylote	Carbohydrate	Pentose Metabolism			0.656171	-0.0110408		0.752621	0.0294031
15	CompKN33422	gamma-glutamylphenylalanine	Peptide	Gamma-glutamyl Amino Acid			0.674774	0.0444947		0.122778	0.161025
15	CompKN15650	N1-methyladenosine	Nucleotide	Purine Metabolism, Adenine containing			0.682356	0.0923901		0.72009	0.138081
15	CompKN1419	5-methylthioadenosine (MTA)	Amino Acid	Polyamine Metabolism			0.684348	-0.0237745		0.49498	-0.0590086
15	CompKN513	creatinine	Amino Acid	Creatine Metabolism			0.694233	0.116067		0.814928	0.115823
15	CompKN36808	dimethylarginine (SDMA + ADMA)	Amino Acid	Urea cycle; Arginine and Proline Metabolism			0.7153	0.06019		0.769882	0.163278
15	CompKN1558	4-acetamidobutanoate	Amino Acid	Polyamine Metabolism			0.721146	0.0499557		0.835042	0.11051
15	CompKN42382	S-adenosylhomocysteine (SAH)	Amino Acid	Methionine, Cysteine, SAM and Taurine Metabolism			0.721169	0.000525788		0.649846	0.202774
15	CompKN33939	N-acetylthreonine	Amino Acid	Glycine, Serine and Threonine Metabolism			0.724808	0.275899		0.848188	0.160875
15	CompKN54910	vanillactate	Amino Acid	Tyrosine Metabolism			0.731739	0.0589241		0.689954	0.129056
15	CompKN32377	N-acetylneuramite	Carbohydrate	Aminosugar Metabolism			0.738534	0.0615836		0.747618	0.142048
15	CompKN48885	arabitol/xylitol	Carbohydrate	Pentose Metabolism			0.751421	-0.0917306		0.838441	0.014905
15	SeqId_11196_31	Collagen alpha-3(VI)			Collagen alpha-3(VI) chain	1293	0.757658	-0.372803		0.839037	-0.308193
15	CompKN1591	N-acetylvaline	Amino Acid	Leucine, Isoleucine and Valine Metabolism			0.765377	0.0960328		0.77973	0.238733
15	SeqId_10702_1	COSA1			Collagen alpha-1(XXVIII) chain	340267	0.769481	-0.411023		0.822659	-0.33682
15	CompKN43582	5-(galactosylhydroxy)-L-lysine	Amino Acid	Lysine Metabolism			0.772586	-0.130099		0.877833	-0.00428474
15	SeqId_3485_28	b2-Microglobulin			Beta-2-microglobulin	567	0.775729	-0.203963		0.809485	-0.151234
15	SeqId_15441_6	SAP3			Ganglioside GM2 activator	2760	0.778916	-0.328122		0.846586	-0.263395
15	SeqId_13463_1	PXDN			Peroxidasin homolog	7837	0.783209	-0.361994		0.431608	-0.214332
15	CompKN35172	orotidine	Nucleotide	Pyrimidine Metabolism, Orotate containing			0.784847	-0.0541787		0.806413	0.00317688
15	SeqId_7211_2	Rse 1			Ribonuclease pancreatic	6035	0.810134	-0.282763		0.807159	-0.272467
15	CompKN2829	N-formylmethionine	Amino Acid	Methionine, Cysteine, SAM and Taurine Metabolism			0.812433	0.143723		0.7871	0.200419
15	CompKN37076	N-acetylserine	Amino Acid	Glycine, Serine and Threonine Metabolism			0.827884	-0.0310172		0.893663	0.0994652
15	CompKN35137	N2,N2-dimethylguanosine	Nucleotide	Purine Metabolism, Guanine containing			0.832369	0.0659452		0.872025	0.0669523
15	CompKN35157	N6-carbamoylthreonyladenosine	Nucleotide	Purine Metabolism, Adenine containing			0.838028	0.0321182		0.904666	0.0925737
15	SeqId_2609_59	Cystatin C			Cystatin-C	1471	0.838172	-0.220621		0.861132	-0.174686
15	CompKN33442	pseudouridine	Nucleotide	Pyrimidine Metabolism, Uracil containing			0.851112	0.175755		0.928459	0.079837
16	CompKN46142	mannitol/sorbitol	Carbohydrate	Fructose, Mannose and Galactose Metabolism			0.465138	-0.176625	0.562471	0.549299	-0.231747	0.564413
16	CompKN57547	2,3-dihydroxy-2-methylbutyrate	Amino Acid	Leucine, Isoleucine and Valine Metabolism			0.483577	-0.141589	0.556968	0.532074	-0.120814	0.620903
16	SeqId_6234_74	VITRN			Vitrin	5212	0.531875	0.512589	0.0412571	0.719674	0.427479	0.0066327
16	SeqId_15635_4	SMOC2			SPARC-related modular calcium-binding protein 2	64094	0.576944	0.32861	0.0974817	0.664163	0.322694	0.129203
16	SeqId_6480_1	CANT1			Soluble calcium-activated nucleotidase 1	124583	0.584042	0.103383	-0.132726	0.523762	0.161437	-0.197998
16	CompKN531	3-hydroxy-3-methylglutarate	Lipid	Mevalote Metabolism			0.611659	-0.31454	0.151038	0.710459	-0.258738	0.17652
16	CompKN46548	3-methylglutarylcarnitine (2)	Amino Acid	Leucine, Isoleucine and Valine Metabolism			0.619796	-0.555125	-0.299669	0.687112	-0.406537	-0.248698
16	SeqId_16318_12	ALK-1			Serine/threonine-protein kise receptor R3	94	0.628428	0.402732	-0.0964181	0.700257	0.337218	-0.0615619
16	SeqId_9053_16	CRIP2			Cysteine-rich protein 2	1397	0.634001	0.320181	-0.15149	0.650874	0.21431	-0.142117
16	SeqId_5644_60	RS4			Ribonuclease 4	6038	0.651459	0.102707	-0.118925	0.759003	0.14489	-0.0946142
16	CompKN57747	3-methylglutacote	Amino Acid	Leucine, Isoleucine and Valine Metabolism			0.664823	-0.579602	-0.203432	0.74994	-0.464116	-0.101427
17	SeqId_4891_50	Glucagon			Glucagon	2641	-0.807529	-0.315146	0.0584431	-0.672881	0.000641834	0.0731168
17	SeqId_3727_35	PYY			Peptide YY	5697	-0.773877	-0.26652	0.0163352	-0.749626	-0.155252	-0.00054194
17	SeqId_7857_22	NEUT			Neurotensin/neuromedin N	4922	-0.641898	-0.279927	0.136825	-0.5531	-0.284415	0.0631288
17	SeqId_5598_3	GREM2			Gremlin-2	64388	-0.496669	0.631126	0.214476	-0.46495	0.524748	0.221964
17	SeqId_12800_5	TPPP2			Tubulin polymerization-promoting protein family member 2	122664	-0.445956	0.619996	0.313223	-0.514104	0.479782	0.304489
17	SeqId_3083_71	XEDAR			Tumor necrosis factor receptor superfamily member 27	60401	-0.395232	0.337214	-0.385935	-0.403656	0.32934	-0.44048
17	CompKN48408	tyramine O-sulfate	Amino Acid	Tyrosine Metabolism			-0.377362	-0.268434	-0.431638	-0.415732	-0.26562	-0.486658
17	CompKN1566	3-aminoisobutyrate	Nucleotide	Pyrimidine Metabolism, Thymine containing			-0.133568	0.38412	-0.676394	-0.178356	0.335174	-0.714939
18	CompKN22053	3-hydroxydecanoate	Lipid	Fatty Acid, Monohydroxy			-0.956835			-0.945475
18	CompKN22001	3-hydroxyoctanoate	Lipid	Fatty Acid, Monohydroxy			-0.913417			-0.906606
18	CompKN32457	3-hydroxylaurate	Lipid	Fatty Acid, Monohydroxy			-0.905466			-0.884142
18	CompKN53230	3-hydroxyhexanoate	Lipid	Fatty Acid, Monohydroxy			-0.796849			-0.783952
18	CompKN1110	arachidote (20:4n6)	Lipid	Polyunsaturated Fatty Acid (n3 and n6)			-0.384205			-0.323597
18	CompKN37752	13-HODE + 9-HODE	Lipid	Fatty Acid, Monohydroxy			-0.332743			-0.232486
19	CompKN21127	1-palmitoylglycerol (16:0)	Lipid	Monoacylglycerol			-0.875101	-0.258858		-0.899047	-0.305975
19	CompKN48341	1-dihomo-linolenylglycerol (20:3)	Lipid	Monoacylglycerol			-0.854301	-0.309919		-0.875189	-0.380058
19	CompKN54907	hexanoylglutamine	Lipid	Fatty Acid Metabolism (Acyl Glutamine)			-0.348399	0.810573		-0.286891	0.80532
19	CompKN31943	3-hydroxysebacate	Lipid	Fatty Acid, Monohydroxy			-0.249154	0.852388		-0.20787	0.841048
20	CompKN22185	N-acetylaspartate (A)	Amino Acid	Alanine and Aspartate Metabolism			0.371414	-0.248592	0.244732	0.487281	-0.22782	0.21791
20	CompKN53224	pimeloylcarnitine/3-methyladipoylcarnitine (C7-DC)	Lipid	Fatty Acid Metabolism(Acyl Carnitine)			0.380035	-0.327267	0.3604	0.502738	-0.276116	0.354489
20	CompKN27719	galactote	Carbohydrate	Fructose, Mannose and Galactose Metabolism			0.386068	-0.224942	-0.175539	0.253554	-0.195049	-0.204453
20	CompKN36749	3-methyladipate	Lipid	Fatty Acid, Dicarboxylate			0.415439	-0.344374	0.296798	0.452489	-0.166063	0.345279
20	CompKN35130	N4-acetylcytidine	Nucleotide	Pyrimidine Metabolism, Cytidine containing			0.431878	-0.305186	-0.301777	0.511516	-0.323118	-0.128045
20	CompKN40406	trimethylamine N-oxide	Lipid	Phospholipid Metabolism			0.434665	-0.352152	-0.0488728	0.538806	-0.326665	-0.00660296
20	SeqId_16558_2	MYOC			Myocilin	4653	0.456934	0.0402752	-0.0521159	0.739519	0.0875404	0.107657
20	CompKN1107	allantoin	Nucleotide	Purine Metabolism, (Hypo)Xanthine/Inosine containing			0.473646	-0.400453	-0.435103	0.289255	-0.48336	-0.430182
20	CompKN1432	2-hydroxyphenylacetate	Amino Acid	Tyrosine Metabolism			0.52819	-0.400603	-0.317034	0.606334	-0.341344	-0.160768
20	SeqId_17170_15	CALCB			Calcitonin gene-related peptide 2	797	0.539277	0.0127389	0.292713	0.704156	0.0678658	0.430181
20	SeqId_11308_8	CR3L4			Cyclic AMP-responsive element-binding protein 3-like protein 4	148327	0.545467	0.133834	0.149178	0.396434	-0.0929748	0.161916
20	SeqId_7863_50	PGRC1			Membrane-associated progesterone receptor component 1	10857	0.561853	0.083743	0.281091	0.817641	0.157693	0.325288
20	SeqId_15462_28	CD8A			T-cell surface glycoprotein CD8 alpha chain	925	0.564677	0.124399	-0.208072	0.647651	0.220527	0.0199904
20	SeqId_9459_7	Fas, soluble			Tumor necrosis factor receptor superfamily member 6	355	0.613161	0.464745	-0.320065	0.706788	0.466389	-0.137161
20	SeqId_8957_72	XTP3B			Endoplasmic reticulum lectin 1	27248	0.624636	-0.0727238	0.040535	0.332337	-0.168035	-0.0528617
20	SeqId_4829_43	STRATIFIN			14-3-3 protein sigma	2810	0.638001	0.0423858	-0.0293643	0.410756	-0.00984358	0.170311
20	SeqId_5687_5	GLU2B			Glucosidase 2 subunit beta	5589	0.657675	0.294061	0.0979867	0.755203	0.316262	0.214675
20	SeqId_9361_7	PCDC2			Protocadherin alpha-C2	56134	0.661689	0.0706402	0.115946	0.661377	0.154561	0.211389
20	SeqId_2597_8	VEGF			Vascular endothelial growth factor A	7422	0.670636	0.0860428	0.192984	0.514936	0.194506	0.254514
20	SeqId_5392_73	Fas, soluble			Tumor necrosis factor receptor superfamily member 6	355	0.715435	0.538298	-0.167766	0.740338	0.550335	-0.0100757
21	CompKN527	lactate	Carbohydrate	Glycolysis, Gluconeogenesis, and Pyruvate Metabolism			-0.772826	-0.130423		-0.495125	0.067824
21	CompKN48990	pyruvate	Carbohydrate	Glycolysis, Gluconeogenesis, and Pyruvate Metabolism			-0.766465	-0.407644		-0.535754	-0.58168
21	CompKN1126	alanine	Amino Acid	Alanine and Aspartate Metabolism			-0.707236	0.373141		-0.666809	0.378636
21	CompKN57	glutamate	Amino Acid	Glutamate Metabolism			-0.642343	0.111775		-0.472719	0.185151
21	CompKN528	alpha-ketoglutarate	Energy	TCA Cycle			-0.636188	-0.488651		-0.673929	-0.50014
21	CompKN1898	proline	Amino Acid	Urea cycle; Arginine and Proline Metabolism			-0.534661	0.420937		-0.543624	0.424245
21	CompKN37063	gamma-glutamylalanine	Peptide	Gamma-glutamyl Amino Acid			-0.532091	0.348895		-0.264921	0.345185
21	CompKN36738	gamma-glutamylglutamate	Peptide	Gamma-glutamyl Amino Acid			-0.451736	0.388956		-0.503006	0.437927
21	CompKN47089	3-sulfo-L-alanine	Amino Acid	Methionine, Cysteine, SAM and Taurine Metabolism			0.34548	0.654006		0.252449	0.694772
22	SeqId_14088_38	IGFBP-6			Insulin-like growth factor-binding protein 6	3489	0.661598			0.740341
22	SeqId_9211_19	PEDF			Pigment epithelium-derived factor	5176	0.698894			0.700748
22	CompKN541	4-hydroxyphenylacetate	Amino Acid	Phenylalanine Metabolism			0.762031			0.690488
22	CompKN55017	4-hydroxyphenylacetylglutamine	Peptide	Acetylated Peptides			0.829072			0.8061
23	CompKN52914	5-hydroxyindole sulfate	Amino Acid	Tryptophan Metabolism			0.881934			0.917609
23	CompKN27672	3-indoxyl sulfate	Amino Acid	Tryptophan Metabolism			0.891932			0.920828
24	SeqId_16892_23	ENPP2			Ectonucleotide pyrophosphatase/phosphodiesterase family member 2	5168	-0.430159			-0.523593
24	CompKN38168	16a-hydroxy DHEA 3-sulfate	Lipid	Androgenic Steroids			0.0965705			0.215921
24	CompKN48394	pregnolone/allopregnolone sulfate	Lipid	Progestin Steroids			0.407822			0.310768
24	CompKN47112	etiocholanolone glucuronide	Lipid	Androgenic Steroids			0.62698			0.593892
24	CompKN37187	5alpha-androstan-3beta,17alpha-diol disulfate	Lipid	Androgenic Steroids			0.701566			0.637178
24	CompKN37183	5alpha-androstan-3alpha,17alpha-diol monosulfate	Lipid	Androgenic Steroids			0.775585			0.667601
24	CompKN37190	5alpha-androstan-3beta,17beta-diol disulfate	Lipid	Androgenic Steroids			0.864645			0.824963
24	CompKN37209	androstenediol (3alpha, 17alpha) monosulfate (3)	Lipid	Androgenic Steroids			0.89169			0.888486
24	CompKN37192	5alpha-androstan-3beta,17beta-diol monosulfate (2)	Lipid	Androgenic Steroids			0.898104			0.899719
24	CompKN37186	5alpha-androstan-3alpha,17beta-diol monosulfate (1)	Lipid	Androgenic Steroids			0.902113			0.877736
24	CompKN31591	androsterone sulfate	Lipid	Androgenic Steroids			0.929013			0.918405
24	CompKN33973	epiandrosterone sulfate	Lipid	Androgenic Steroids			0.945667			0.949415
25	SeqId_6580_29	Pregncy zone protein			Pregncy zone protein	5858	-0.668712			-0.670088
25	SeqId_9282_12	CRIS2			Cysteine-rich secretory protein 2	7180	0.551706			0.486551
25	CompKN47403	17alpha-hydroxypregnolone glucuronide	Lipid	Pregnenolone Steroids			0.571596			0.506807
25	SeqId_5680_54	OBP2B			Odorant-binding protein 2b	29989	0.581237			0.470337
25	SeqId_2696_87	Persephin			Persephin	5623	0.650743			0.557463
25	SeqId_7926_13	SPIT3			Kunitz-type protease inhibitor 3	10816	0.723415			0.708525
25	CompKN47132	5alpha-androstan-3alpha,17beta-diol 17-glucuronide	Lipid	Androgenic Steroids			0.738758			0.701746
25	SeqId_8468_19	PSA			Prostate-specific antigen	354	0.772077			0.738856
25	SeqId_5763_67	HBD-4			Beta-defensin 104	140596	0.773018			0.693781
25	CompKN37184	5alpha-androstan-3alpha,17beta-diol disulfate	Lipid	Androgenic Steroids			0.793483			0.76936
25	CompKN37185	5alpha-androstan-3alpha,17beta-diol monosulfate (2)	Lipid	Androgenic Steroids			0.813249			0.758033
26	CompKN37200	5alpha-pregn-3beta,20alpha-diol monosulfate (2)	Lipid	Progestin Steroids			-0.928601			-0.945461
26	CompKN37196	5alpha-pregn-3beta,20beta-diol monosulfate (1)	Lipid	Progestin Steroids			-0.91956			-0.942357
26	CompKN37198	5alpha-pregn-3beta,20alpha-diol disulfate	Lipid	Progestin Steroids			-0.911982			-0.914298
27	CompKN52988	adipoylcarnitine (C6-DC)	Lipid	Fatty Acid Metabolism(Acyl Carnitine)			-0.633196	0.421536	-0.34447	-0.679751	0.464003	-0.50266
27	SeqId_11462_8	RBM9			R binding protein fox-1 homolog 2	23543	-0.588803	-0.365545	-0.121799	-0.693518	-0.173346	-0.141878
27	SeqId_9931_20	Keratin-1			Keratin, type II cytoskeletal 1	3848	-0.564791	-0.438576	-0.0801982	-0.604586	-0.334352	-0.0863735
27	SeqId_4931_59	TF			Tissue Factor	2152	-0.533665	-0.182498	-0.0846465	-0.654482	0.0422821	-0.124857
27	SeqId_12975_11	Keratin 20			Keratin, type I cytoskeletal 20	54474	-0.525395	-0.328984	0.0342319	-0.624922	-0.214778	-0.0477859
27	CompKN20676	maleate	Lipid	Fatty Acid, Dicarboxylate			-0.52074	0.119941	-0.244387	-0.479144	0.209572	-0.238351
27	CompKN52990	suberoylcarnitine (C8-DC)	Lipid	Fatty Acid Metabolism(Acyl Carnitine)			-0.520349	0.415454	-0.548305	-0.626719	0.427449	-0.619722
27	SeqId_6223_5	GUC2B			Guanylate cyclase activator 2B	2981	-0.519744	-0.291847	0.13894	-0.580366	-0.17723	0.0678163
27	SeqId_13436_54	MAZ			Myc-associated zinc finger protein	4150	-0.515158	-0.376763	-0.129028	-0.281306	-0.31784	-0.287873
27	CompKN15745	methylsuccite	Amino Acid	Leucine, Isoleucine and Valine Metabolism			-0.487853	0.0927588	-0.0876549	-0.666287	0.0815233	-0.0466159
27	SeqId_9076_25	PENK			Proenkephalin-A	5179	-0.480274	-0.236243	-0.0314341	-0.377517	-0.341245	-0.201392
27	CompKN40703	prolylglycine	Peptide	Dipeptide			-0.473881	0.0821951	0.433677	-0.197045	0.153762	0.430221
27	CompKN44664	glutarylcarnitine (C5-DC)	Amino Acid	Lysine Metabolism			-0.472774	0.286371	0.19854	-0.612252	0.29653	0.0823974
27	CompKN43258	acisoga	Amino Acid	Polyamine Metabolism			-0.458704	0.179332	0.123864	-0.4537	0.234795	0.0500549
27	CompKN37058	succinylcarnitine (C4-DC)	Energy	TCA Cycle			-0.451608	0.246883	0.452105	-0.658575	0.134016	0.259693
27	CompKN15506	choline	Lipid	Phospholipid Metabolism			-0.431437	0.143852	0.286677	-0.114003	0.297276	0.226632
27	SeqId_2900_53	HCC-1			C-C motif chemokine 14	6358	-0.427301	0.311897	0.0771798	-0.622711	0.260213	-0.046533
27	CompKN43249	N-delta-acetylornithine	Amino Acid	Urea cycle; Arginine and Proline Metabolism			-0.412019	0.0474828	0.23469	-0.463641	0.0122196	0.229031
28	CompKN57518	arachidonoylcarnitine (C20:4)	Lipid	Fatty Acid Metabolism(Acyl Carnitine)			-0.808978			-0.770915
28	CompKN3141	betaine	Amino Acid	Glycine, Serine and Threonine Metabolism			-0.808801			-0.767608
29	CompKN35628	1-oleoyl-GPE (18:1)	Lipid	Lysophospholipid			0.426231			0.433649
29	CompKN35631	1-palmitoyl-GPE (16:0)	Lipid	Lysophospholipid			0.612835			0.541009
29	CompKN42398	1-stearoyl-GPE (18:0)	Lipid	Lysophospholipid			0.687344			0.63828
29	CompKN53263	docosahexaenoylcholine	Lipid	Fatty Acid Metabolism (Acyl Choline)			0.707665			0.77794
29	CompKN53261	arachidonoylcholine	Lipid	Fatty Acid Metabolism (Acyl Choline)			0.771231			0.841438
29	CompKN48258	1-oleoyl-GPC (18:1)	Lipid	Lysophospholipid			0.78121			0.6809
29	CompKN33961	1-stearoyl-GPC (18:0)	Lipid	Lysophospholipid			0.783945			0.729081
29	CompKN33955	1-palmitoyl-GPC (16:0)	Lipid	Lysophospholipid			0.792086			0.748703
29	CompKN53257	palmitoloelycholine	Lipid	Fatty Acid Metabolism (Acyl Choline)			0.84354			0.726681
29	CompKN53262	dihomo-linolenoyl-choline	Lipid	Fatty Acid Metabolism (Acyl Choline)			0.846983			0.856721
29	CompKN52944	palmitoylcholine	Lipid	Fatty Acid Metabolism (Acyl Choline)			0.899049			0.891306
29	CompKN53260	oleoylcholine	Lipid	Fatty Acid Metabolism (Acyl Choline)			0.914103			0.890365
30	SeqId_11109_56	SVEP1			Sushi, von Willebrand factor type A, EGF and pentraxin domain-containing protein 1	79987	-0.820286	0.466811		-0.736113	0.487106
30	SeqId_11178_21	SVEP1			Sushi, von Willebrand factor type A, EGF and pentraxin domain-containing protein 1	79987	-0.811046	0.469912		-0.805205	0.373377
30	SeqId_7655_11	N-termil pro-BNP			N-termil pro-BNP	4879	-0.626848	0.341026		-0.483366	0.261487
30	SeqId_6227_1	kallikrein 10			Kallikrein-10	5655	-0.584127	-0.535621		-0.643422	-0.598289
30	SeqId_18841_1	SPB13			Serpin B13	5275	-0.508622	-0.614144		-0.547506	-0.683428
30	SeqId_11152_46	kallikrein 13			Kallikrein-13	26085	-0.485834	-0.650958		-0.456266	-0.725721
30	SeqId_3403_1	TPSB2			Tryptase beta-2	64499	-0.288642	-0.235641		-0.36401	-0.274222
30	CompKN54923	beta-citrylglutamate	Amino Acid	Glutamate Metabolism			-0.0820891	0.234696		0.111798	0.208784
31	CompKN57577	isoursodeoxycholate	Lipid	Secondary Bile Acid Metabolism			0.596342			0.555544
31	CompKN22842	cholate	Lipid	Primary Bile Acid Metabolism			0.668243			0.717366
31	CompKN34093	hyocholate	Lipid	Secondary Bile Acid Metabolism			0.68821			0.736362
31	CompKN1563	chenodeoxycholate	Lipid	Primary Bile Acid Metabolism			0.730562			0.749145
31	CompKN39379	glycoursodeoxycholate	Lipid	Secondary Bile Acid Metabolism			0.731092			0.734053
31	CompKN1605	ursodeoxycholate	Lipid	Secondary Bile Acid Metabolism			0.848576			0.861029
32	SeqId_13059_33	RIFK			Riboflavin kise	55312	-0.573909	0.151633	-0.159756	0.649838	0.241124	0.0117285
32	SeqId_7146_16	PDIA4			Protein disulfide-isomerase A4	9601	-0.51825	0.153247	0.0996752	-0.111449	0.0955002	0.400892
32	SeqId_14034_22	GA733-1 protein			Tumor-associated calcium sigl transducer 2	4070	-0.512605	-0.10007	0.22736	-0.237706	-0.649189	-0.134701
32	SeqId_10078_5	BAG3			BAG family molecular chaperone regulator 3	9531	-0.485512	0.289848	-0.0183163	-0.28334	-0.149311	-0.0519924
32	SeqId_9412_52	Activin RIIB			Activin receptor type-2B	93	-0.477437	0.00642558	0.276886	-0.182219	0.412828	0.513856
32	SeqId_11560_76	NFAC4			Nuclear factor of activated T-cells, cytoplasmic 4	4776	-0.473023	0.11051	0.224671	-0.00807951	-0.0468363	0.334103
32	SeqId_8372_29	CDHR1			Cadherin-related family member 1	92211	-0.467019	-0.144759	0.19493	-0.187684	-0.427189	0.0757462
32	SeqId_13452_113	SIM13			Small integral membrane protein 13	221710	-0.463137	-0.0686484	0.248616	-0.172035	-0.248505	0.290777
32	SeqId_7895_108	MRAP			Melanocortin-2 receptor accessory protein	56246	-0.462066	0.163836	0.265626	-0.184177	-0.165474	0.313508
32	SeqId_9576_58	MNX1			Motor neuron and pancreas homeobox protein 1	3110	-0.461634	0.186719	0.0713001	-0.224035	0.293435	0.298662
32	SeqId_7116_31	OSCAR			Osteoclast-associated immunoglobulin-like receptor	126014	-0.460221	-0.113411	0.210998	-0.157325	0.421634	0.46985
32	SeqId_7117_21	SPI2			Serpin I2	5276	-0.460143	0.139378	0.12879	-0.0499608	-0.441522	-0.00661263
32	SeqId_7803_4	CHST1			Carbohydrate sulfotransferase 1	8534	-0.458213	-0.0873315	0.198441	-0.188582	0.486888	0.651385
32	SeqId_5667_3	SEM3B			Semaphorin-3B	7869	-0.456197	0.102744	0.225093	-0.0874444	0.311537	0.588705
32	SeqId_6641_60	PolyUbiquitin K48			PolyUbiquitin K48-linked	7314	-0.456048	-0.202903	0.00632995	0.215356	-0.262499	-0.0978469
32	SeqId_7231_37	TM11A			Transmembrane protease serine 11A	339967	-0.454814	-0.0934809	0.227477	-0.139864	-0.699489	-0.0242707
32	SeqId_5107_7	Notch 1			Neurogenic locus notch homolog protein 1	4851	-0.453913	-0.282155	-0.253905	-0.269703	-0.594275	-0.596666
32	SeqId_8870_38	NPM1			Nucleophosmin	4869	-0.453491	0.31799	0.177919	-0.154649	0.464767	0.706411
32	SeqId_11617_1	LFA-1 alpha-L chain			Integrin alpha-L	3683	-0.452324	0.0345141	0.264793	-0.107917	0.547532	0.677328
32	SeqId_3401_8	TCPTP			Tyrosine-protein phosphatase non-receptor type 2	5771	-0.447751	0.156778	0.012811	-0.123991	-0.319	-0.101761
32	SeqId_5602_62	RNS10			Ictive ribonuclease-like protein 10	338879	-0.447283	0.0744977	0.256005	-0.0552467	0.462543	0.658533
32	SeqId_7189_55	CHST3			Carbohydrate sulfotransferase 3	9469	-0.446796	0.36179	0.186242	-0.14289	-0.440838	0.0256308
32	SeqId_17855_28	RGS4			Regulator of G-protein sigling 4	5999	-0.446659	0.364282	0.238911	-0.140918	0.4189	0.579456
32	SeqId_10848_137	BTNL3			Butyrophilin-like protein 3	10917	-0.445932	0.263796	0.0827173	-0.280859	-0.485775	-0.240706
32	SeqId_13441_30	DIXC1			Dixin	85458	-0.4439	0.163253	0.349561	-0.0850887	0.535689	0.760715
32	SeqId_7249_307	B2L10			Bcl-2-like protein 10	10017	-0.438998	0.262159	0.0348213	-0.178777	0.13575	0.140702
32	SeqId_6599_5	APCD1			Protein APCDD1	147495	-0.437985	0.00980616	0.114603	-0.140316	0.357523	0.420514
32	SeqId_2611_72	Dtk			Tyrosine-protein kise receptor TYRO3	7301	-0.436399	0.278612	-0.208778	-0.240186	-0.414938	-0.425563
32	SeqId_5098_79	KLRF1			Killer cell lectin-like receptor subfamily F member 1	51348	-0.436147	-0.105111	0.29929	-0.266909	-0.278613	0.342326
32	SeqId_8874_53	CLN5			Ceroid-lipofuscinosis neurol protein 5	1203	-0.434921	-0.146683	0.0394307	-0.163174	0.530566	0.612818
32	SeqId_11593_21	MIG			C-X-C motif chemokine 9	4283	-0.434073	-0.321666	0.0906813	-0.268435	-0.576552	-0.117922
32	SeqId_5347_59	Cyclin B1			G2/mitotic-specific cyclin-B1	891	-0.433533	0.0503487	0.184817	-0.247452	0.115061	0.495984
32	SeqId_6921_24	B4GT3			Beta-1,4-galactosyltransferase 3	8703	-0.431154	-0.0808095	0.240351	-0.165435	-0.00125951	0.400956
32	SeqId_7950_142	BTNL9			Butyrophilin-like protein 9	153579	-0.430253	-0.138627	0.218307	-0.251965	0.302059	0.616253
32	SeqId_2632_5	IL-12 Rb1			Interleukin-12 receptor subunit beta-1	3594	-0.428383	0.247288	0.10516	-0.0574621	9.63e-05	0.392709
32	SeqId_4143_74	Lymphotactin			Lymphotactin	6375	-0.42518	-0.00879936	0.102507	-0.0444281	-0.520063	0.088609
32	SeqId_5807_77	CD70			CD70 antigen	970	-0.424655	0.129502	0.255562	-0.0526857	-0.500317	-0.0522669
32	SeqId_13689_2	Ornithine decarboxylase			Ornithine decarboxylase	4953	-0.424485	0.0597558	-0.315736	-0.149766	-0.144031	-0.383285
32	SeqId_13984_23	DDX25			ATP-dependent R helicase DDX25	29118	-0.424422	0.344435	0.241402	-0.360093	0.259703	0.490538
32	SeqId_6966_144	STX1B			Syntaxin-1B	112755	-0.423904	0.113721	0.207282	-0.200126	-0.431072	-0.172214
32	SeqId_7234_12	GT252			Procollagen galactosyltransferase 2	23127	-0.423175	-0.308495	0.192426	-0.164753	-0.687636	-0.117532
32	SeqId_19579_5	HNP-1			Neutrophil defensin 1	1667	-0.422812	0.312251	0.199302	-0.236456	0.274453	0.587744
32	SeqId_4923_79	MIS			Muellerian-inhibiting factor	268	-0.421543	-0.0673857	0.162339	-0.148417	0.201681	0.197434
32	SeqId_19279_42	CRBP			Retinol-binding protein 1	5947	-0.420511	0.299074	-0.0909658	0.00614327	0.297952	0.468809
32	SeqId_13109_82	NEGR1			Neurol growth regulator 1	257194	-0.420125	0.117956	-0.448917	-0.203369	-0.322233	-0.566856
32	SeqId_15497_9	HS3S1			Heparan sulfate glucosamine 3-O-sulfotransferase 1	9957	-0.419982	0.392496	0.136501	-0.202023	0.0577856	0.200279
32	SeqId_4455_89	MFGM			Lactadherin	4240	-0.419161	-0.108443	0.0434705	-0.329011	-0.197372	-0.0871872
32	SeqId_4304_18	transcription factor MLR1, isoform CRA_b			Ligand-dependent nuclear receptor corepressor-like protein	254251	-0.419153	-0.156938	0.034685	-0.203167	-0.58383	-0.200689
32	SeqId_7153_66	NGRN			Neugrin	51335	-0.417524	-0.00267943	0.256572	-0.276868	-0.118441	0.231344
32	SeqId_3361_26	CLC4K			C-type lectin domain family 4 member K	50489	-0.417166	-0.232827	-0.0155342	-0.141571	-0.674467	-0.307395
32	SeqId_8850_5	PA2GC			Putative ictive group IIC secretory phospholipase A2	391013	-0.416306	0.00831829	0.323357	-0.0388605	0.354654	0.731115
32	SeqId_15361_37	ANKR1			Ankyrin repeat domain-containing protein 1	27063	-0.414736	-0.0459326	0.278905	-0.228188	0.480367	0.640011
32	SeqId_9956_7	ADA15			Disintegrin and metalloproteise domain-containing protein 15	8751	-0.414225	-0.199617	0.00758067	-0.219427	0.289725	0.459992
32	SeqId_15306_20	IgJ			Immunoglobulin J chain	3512	-0.412336	0.155521	0.0693194	-0.164097	0.105227	0.238921
32	SeqId_12794_6	LP4			CHT, LRR and PYD domains-containing protein 4	147945	-0.411288	0.0769242	0.368754	-0.0937765	0.364362	0.700766
32	SeqId_9302_90	G45IP			Growth arrest and D damage-inducible proteins-interacting protein 1	90480	-0.407954	0.211765	0.0521088	-0.211479	-0.336032	-0.304198
32	SeqId_13509_5	SCAM5			Secretory carrier-associated membrane protein 5	192683	-0.406343	0.288533	0.286516	-0.178388	0.698711	0.632797
32	SeqId_16836_1	FHR3			Complement factor H-related protein 3	10878	-0.406202	-0.102742	0.126759	-0.133824	-0.0141594	0.237766
32	SeqId_15580_2	EPHA7			Ephrin type-A receptor 7	2045	-0.406029	-0.115378	-0.196777	-0.210907	-0.482228	-0.482227
32	SeqId_19353_25	OSTM1			Osteopetrosis-associated transmembrane protein 1	28962	-0.40546	0.0504002	-0.0455258	-0.24624	-0.484164	-0.352325
32	SeqId_11163_7	F162B			Protein FAM162B	221303	-0.404757	0.146748	0.329153	-0.0886087	0.541573	0.738946
32	SeqId_10530_8	PSB6			Proteasome subunit beta type-6	5694	-0.404501	0.139426	0.11145	-0.153056	0.149684	0.196568
32	SeqId_9306_7	DB118			Beta-defensin 118	117285	-0.402662	-0.221013	0.0588362	-0.165045	-0.662248	-0.140569
32	SeqId_7221_56	CKAP4			Cytoskeleton-associated protein 4	10970	-0.402562	0.365493	0.159802	-0.215387	-0.17079	0.0950406
32	SeqId_7792_58	CC90B			Coiled-coil domain-containing protein 90B, mitochondrial	60492	-0.402469	0.0645641	0.330747	-0.158154	0.439337	0.633092
32	SeqId_7983_1	PCDGM			Protocadherin gamma-C5	56097	-0.402384	-0.234664	0.168248	-0.232343	0.556117	0.548776
32	SeqId_2620_4	gp130, soluble			Interleukin-6 receptor subunit beta	3572	-0.401277	-0.182366	-0.325172	-0.213186	-0.481447	-0.570904
32	SeqId_19612_3	CD81			CD81 antigen	975	-0.400031	-0.0135112	0.00232002	-0.148264	0.161517	0.320629
32	SeqId_6930_95	SIA8F			Alpha-2,8-sialyltransferase 8F	338596	-0.399696	-0.138906	0.146105	-0.0725548	-0.0447302	0.396544
32	SeqId_9360_33	EDIL3			EGF-like repeat and discoidin I-like domain-containing protein 3	10085	-0.39933	-0.204794	-0.268322	-0.207075	-0.225794	-0.235304
32	SeqId_12760_34	ZN774			Zinc finger protein 774	342132	-0.398608	0.351749	0.260589	-0.151733	0.0536803	0.535694
32	SeqId_8749_194	CD1D			Antigen-presenting glycoprotein CD1d	912	-0.397816	0.092768	0.128747	-0.117403	0.391516	0.476958
32	SeqId_7267_2	LCB2			Serine palmitoyltransferase 2	9517	-0.397503	0.375212	0.147603	0.0854252	-0.3897	0.0965818
32	SeqId_14149_9	IL-1F8			Interleukin-36 beta	27177	-0.396229	0.272108	0.239152	-0.0304309	0.322601	0.498672
32	SeqId_4987_17	FCAR			Immunoglobulin alpha Fc receptor	2204	-0.395482	-0.23587	0.237468	-0.169517	0.628672	0.544976
32	SeqId_9074_6	CE004			Fatty acid hydroxylase domain-containing protein 2	10826	-0.39482	0.131101	0.189319	-0.119022	-0.130908	0.392881
32	SeqId_3189_61	Enterokise			Enteropeptidase	5651	-0.394689	-0.282587	0.0135345	-0.0618567	-0.507776	-0.048881
32	SeqId_9937_7	CXA1			Gap junction alpha-1 protein	2697	-0.393912	-0.29752	0.242735	-0.120652	0.46466	0.584499
32	SeqId_8784_7	F175A			BRCA1-A complex subunit Abraxas	84142	-0.393735	-0.305111	0.179643	-0.378837	-0.123878	0.301998
32	SeqId_6951_26	ASIC4			Acid-sensing ion channel 4	55515	-0.393551	0.302923	0.254771	-0.0917612	0.541587	0.724045
32	SeqId_8845_2	ATS3			A disintegrin and metalloproteise with thrombospondin motifs 3	9508	-0.39273	-0.393608	0.166773	-0.209279	0.587266	0.636442
32	SeqId_6936_7	PMEPA			Protein TMEPAI	56937	-0.391626	0.188948	0.283966	-0.193371	0.412342	0.652975
32	SeqId_13041_47	TRAF4			TNF receptor-associated factor 4	9618	-0.39098	-0.139693	0.041103	-0.180446	-0.262263	0.171156
32	SeqId_8036_75	FSHB			Follitropin subunit beta	2488	-0.39075	-0.0243576	0.142962	-0.214873	0.554338	0.442186
32	SeqId_5714_88	IF6			Interferon alpha-6	3443	-0.390608	0.0767511	0.331098	-0.0950137	0.496492	0.606363
32	SeqId_11284_24	LAIR1			Leukocyte-associated immunoglobulin-like receptor 1	3903	-0.389763	-0.191377	0.295038	-0.217164	0.00841641	0.57359
32	SeqId_6351_55	CD79B			B-cell antigen receptor complex-associated protein beta chain	974	-0.389604	0.239452	0.0649112	-0.193469	0.316319	0.161513
32	SeqId_8858_21	BATF3			Basic leucine zipper transcriptiol factor ATF-like 3	55509	-0.389368	-0.157382	0.257964	-0.229252	0.264788	0.646839
32	SeqId_12795_2	ZN566			Zinc finger protein 566	84924	-0.389246	0.0367597	0.362061	-0.125647	0.586123	0.697415
32	SeqId_17736_105	APTX			Aprataxin	54840	-0.388431	-0.0765291	-0.131883	-0.102599	-0.291676	-0.459404
32	SeqId_19302_7	GIMA6			GTPase IMAP family member 6	474344	-0.387851	0.178079	0.0154032	-0.126324	-0.30031	-0.173768
32	SeqId_9783_75	DJC11			DJ homolog subfamily C member 11	55735	-0.387734	-0.223919	0.261232	-0.12944	-0.312972	0.336563
32	SeqId_14624_51	CTCF			Transcriptiol repressor CTCF	10664	-0.387708	-0.235702	0.196756	-0.114216	-0.41347	0.139385
32	SeqId_5758_49	kallikrein 9			Kallikrein-9	284366	-0.385547	0.0747717	0.237015	-0.171775	0.170116	0.682815
32	SeqId_9121_28	FUT2			Galactoside 2-alpha-L-fucosyltransferase 2	2524	-0.385189	0.000732394	0.104878	-0.204687	-0.338491	-0.0918528
32	SeqId_13745_10	PKD2			Polycystin-2	5311	-0.384857	-0.0934824	0.220307	-0.154273	-0.566458	-0.184141
32	SeqId_5754_76	INSL6			Insulin-like peptide INSL6	11172	-0.384388	-0.290611	0.216814	-0.327437	-0.343712	0.155354
32	SeqId_14135_3	RXFP1			Relaxin receptor 1	59350	-0.384342	0.273742	0.28341	-0.179249	0.509416	0.656534
32	SeqId_9327_3	LYPD1			Ly6/PLAUR domain-containing protein 1	116372	-0.384068	0.158419	-0.0680472	-0.236783	-0.274678	-0.261422
32	SeqId_15574_37	Cyclin A			Cyclin-A2	890	-0.383478	-0.424812	0.202785	-0.114622	-0.697028	-0.116254
32	SeqId_7251_64	C1QT3			Complement C1q tumor necrosis factor-related protein 3	114899	-0.383185	-0.0227489	0.0167164	-0.14464	0.0415714	-0.0192743
32	SeqId_16914_104	sCD14			Monocyte differentiation antigen CD14, soluble	929	-0.383044	-0.0612122	-0.262565	-0.135374	-0.376175	-0.46862
32	SeqId_15310_61	PRC1			Protein regulator of cytokinesis 1	9055	-0.382984	0.301727	0.313776	-0.0478758	0.614261	0.721816
32	SeqId_3494_71	FGF-17			Fibroblast growth factor 17	8822	-0.382094	0.0885299	-0.0168485	-0.387486	-0.134615	0.156617
32	SeqId_7789_182	PRDX4			Peroxiredoxin-4	10549	-0.381935	-0.126917	0.301265	-0.164403	-0.0218248	0.588097
32	SeqId_7210_25	Amyloid-like protein 1			Amyloid-like protein 1	333	-0.381586	-0.0837021	-0.225081	-0.238953	-0.297191	-0.352557
32	SeqId_7821_6	C1D			Nuclear nucleic acid-binding protein C1D	10438	-0.381413	0.352418	0.241865	-0.115516	0.676694	0.596161
32	SeqId_9800_20	NDUB8			DH dehydrogese [ubiquinone] 1 beta subcomplex subunit 8, mitochondrial	4714	-0.381119	0.264702	0.172697	-0.163425	0.205964	0.0611684
32	SeqId_10063_10	FANCL			E3 ubiquitin-protein ligase FANCL	55120	-0.38032	0.14307	0.231653	-0.160421	-0.141824	0.43581
32	SeqId_12528_40	WRIP1			ATPase WRNIP1	56897	-0.379763	0.290251	0.211825	-0.126003	0.695244	0.662914
32	SeqId_5822_22	GDNF			Glial cell line-derived neurotrophic factor	2668	-0.379648	-0.339177	0.196669	-0.103641	-0.505468	-0.00268368
32	SeqId_3373_5	Granzyme H			Granzyme H	2999	-0.379378	-0.215914	0.0808484	0.0590306	-0.481014	0.01802
32	SeqId_5359_65	PIM1			Serine/threonine-protein kise pim-1	5292	-0.379226	0.0773425	-0.0389697	-0.0227869	-0.181643	0.247783
32	SeqId_5658_64	coagulation factor XIII B			Coagulation factor XIII B chain	2165	-0.378859	-0.0959721	-0.0482907	-0.0793252	-0.274744	-0.418724
32	SeqId_7815_49	IBPL1			Insulin-like growth factor-binding protein-like 1	347252	-0.378846	-0.0725853	0.255087	-0.166589	0.559358	0.677482
32	SeqId_9993_11	ZN264			Zinc finger protein 264	9422	-0.378548	0.147024	0.312911	0.0187835	0.741982	0.598495
32	SeqId_11657_86	SOCS7			Suppressor of cytokine sigling 7	30837	-0.378024	-0.383714	0.159754	-0.248029	-0.387332	0.166241
32	SeqId_6240_70	RSPO1			R-spondin-1	284654	-0.377595	-0.260824	0.273871	-0.211768	-0.288089	0.37544
32	SeqId_9060_27	TUTLB			Protein turtle homolog B	22997	-0.377491	-0.193049	0.291895	-0.133629	-0.503561	0.252453
32	SeqId_7892_132	K1467			Protein FAM234B	57613	-0.37709	0.00248312	0.292022	-0.172883	0.462344	0.60752
32	SeqId_7090_17	GALT1			Polypeptide N-acetylgalactosaminyltransferase 1	2589	-0.376723	0.0488897	-0.0930901	-0.196544	-0.251358	-0.20817
32	SeqId_15688_30	Mannose-binding lectin			Protein ERGIC-53	3998	-0.375622	0.105856	-0.0876949	-0.00978901	-0.303681	-0.522067
32	SeqId_14026_24	IL-17F			Interleukin-17F	112744	-0.37505	0.295975	0.308451	-0.0874174	0.510502	0.718288
32	SeqId_10035_6	DUS4			Dual specificity protein phosphatase 4	1846	-0.374526	0.161244	0.235328	-0.232275	0.299314	0.182601
32	SeqId_15634_139	SLIT1			Slit homolog 1 protein	6585	-0.373783	-0.339942	0.190675	-0.189567	-0.403911	0.0459716
32	SeqId_14056_4	Glycoprotein hormones a-chain			Glycoprotein hormones alpha chain	1081	-0.373037	0.20822	0.164815	-0.108572	0.0604033	0.3388
32	SeqId_10953_14	CLC2A			C-type lectin domain family 2 member A	387836	-0.371498	-0.278906	-0.143807	-0.248711	-0.437765	-0.45346
32	SeqId_5112_73	OX2G			OX-2 membrane glycoprotein	4345	-0.371012	-0.280418	-0.181453	-0.292767	-0.124858	-0.0174078
32	SeqId_4128_27	Eotaxin-2			C-C motif chemokine 24	6369	-0.370731	0.253121	0.112373	-0.157785	-0.223881	0.277008
32	SeqId_17152_10	KI2S4			Killer cell immunoglobulin-like receptor 2DS4	3809	-0.370699	0.116447	0.0023654	-0.179386	-0.453005	-0.402469
32	SeqId_7995_16	VWC2L			von Willebrand factor C domain-containing protein 2-like	402117	-0.368834	-0.0873957	0.296591	-0.209532	0.532251	0.575469
32	SeqId_18237_29	NRIP3			Nuclear receptor-interacting protein 3	56675	-0.368417	0.148348	0.167137	-0.251176	0.0901867	0.203995
32	SeqId_8069_85	CD3E			T-cell surface glycoprotein CD3 epsilon chain	916	-0.367921	0.047532	-0.158379	-0.153169	0.796537	0.427811
32	SeqId_8772_5	EFNB2			Ephrin-B2	1948	-0.367497	-0.281918	0.270266	-0.212356	-0.123856	0.501957
32	SeqId_3376_49	IL-17 RD			Interleukin-17 receptor D	54756	-0.366986	0.110153	-0.141981	-0.214867	-0.294493	-0.347594
32	SeqId_9859_180	SSAT-1			Diamine acetyltransferase 1	6303	-0.36697	-0.299262	0.0763343	-0.0694176	-0.441084	-0.0995387
32	SeqId_15389_1	FRDA			Frataxin, mitochondrial	2395	-0.366566	-0.137434	0.202868	-0.161643	0.637846	0.590443
32	SeqId_9767_22	RIPP1			Protein ripply1	92129	-0.365789	-0.184494	0.169951	-0.275526	-0.133915	0.299588
32	SeqId_11690_47	APC7			Aphase-promoting complex subunit 7	51434	-0.365222	-0.0977476	0.307474	-0.102415	-0.111888	0.462988
32	SeqId_5679_16	HBD-3			Beta-defensin 103	414325	-0.364755	-0.261385	0.214215	-0.18103	0.541331	0.693516
32	SeqId_17857_6	ACADL			Long-chain specific acyl-CoA dehydrogese, mitochondrial	33	-0.364035	-0.0894561	0.080859	-0.245948	0.325923	0.413808
32	SeqId_8825_4	PILRA			Paired immunoglobulin-like type 2 receptor alpha	29992	-0.364	-0.163699	0.262667	-0.339944	-0.196301	0.443639
32	SeqId_12669_30	HECW1			E3 ubiquitin-protein ligase HECW1	23072	-0.363739	-0.218543	0.142812	-0.328917	-0.236237	0.210861
32	SeqId_8363_18	K132L			UPF0577 protein KIAA1324-like	222223	-0.3629	-0.22734	0.11494	-0.33765	-0.346058	-0.107446
32	SeqId_15365_41	BAI3			Adhesion G protein-coupled receptor B3	577	-0.362827	-0.276618	0.174629	-0.205552	-0.409394	0.0460748
32	SeqId_5031_10	SPTA2			Spectrin alpha chain, non-erythrocytic 1	6709	-0.362257	-0.325466	0.231466	-0.2674	-0.428224	0.218149
32	SeqId_11198_37	CR3L1			Cyclic AMP-responsive element-binding protein 3-like protein 1	90993	-0.361995	0.197876	0.296893	-0.0654372	0.522522	0.596279
32	SeqId_13025_4	FRS2			Fibroblast growth factor receptor substrate 2	10818	-0.360815	0.310397	0.0698172	-0.224395	-0.282394	0.0708033
32	SeqId_11692_21	SHC4			SHC-transforming protein 4	399694	-0.360455	-0.0372667	0.309286	-0.0356776	0.539607	0.671945
32	SeqId_7878_2	SC61B			Protein transport protein Sec61 subunit beta	10952	-0.359434	-0.0624592	0.32821	-0.15076	0.403951	0.696421
32	SeqId_12507_16	IP3KC			Inositol-trisphosphate 3-kise C	80271	-0.359261	-0.120596	0.161294	-0.276951	-0.300784	-0.127449
32	SeqId_10955_4	CLC10			C-type lectin domain family 10 member A	10462	-0.359251	0.256025	0.0968822	-0.209264	-0.290843	-0.21281
32	SeqId_11537_12	TFR2			Transferrin receptor protein 2	7036	-0.359234	0.220497	0.255649	-0.125895	0.626992	0.539448
32	SeqId_19109_32	TCAL8			Transcription elongation factor A protein-like 8	90843	-0.359022	0.140907	0.15719	-0.25669	0.599646	0.40561
32	SeqId_14005_2	CHD7			Chromodomain-helicase-D-binding protein 7	55636	-0.358695	-0.305308	0.170942	-0.267784	-0.595704	-0.261919
32	SeqId_11667_29	TENC1			Tensin-2	23371	-0.358517	-0.416335	0.0781505	-0.139223	-0.561421	-0.0517548
32	SeqId_3357_67	CDK2/cyclin A			Cyclin-dependent kise 2:Cyclin-A2 complex	1017|890	-0.357838	-0.214918	-0.0133274	-0.0737549	-0.621113	-0.179244
32	SeqId_8935_22	MRP6			Multidrug resistance-associated protein 6	368	-0.357837	-0.526331	-0.014446	-0.239516	-0.723622	-0.222788
32	SeqId_3298_52	Contactin-4			Contactin-4	152330	-0.357817	-0.0295351	-0.164553	-0.189594	-0.280181	-0.27628
32	SeqId_8587_21	ISK52			Serine protease inhibitor Kazal-type 14	408187	-0.357585	0.199667	-0.264722	-0.176378	-0.224936	-0.485374
32	SeqId_4163_5	Histone H2A.z			Histone H2A.z	3015	-0.357194	-0.0575	-0.0174479	0.0871215	-0.240021	0.150646
32	SeqId_12763_69	ZN334			Zinc finger protein 334	55713	-0.357115	-0.421672	-0.0862544	-0.290045	-0.473368	-0.285073
32	SeqId_8104_21	IL-10 Ra			Interleukin-10 receptor subunit alpha	3587	-0.356904	0.248561	0.175771	-0.204924	0.314938	0.377578
32	SeqId_11144_10	DB116			Beta-defensin 116	245930	-0.356402	-0.132654	0.248119	-0.0892604	0.321547	0.518946
32	SeqId_11311_79	RAG-1			V(D)J recombition-activating protein 1	5896	-0.356339	0.0347804	0.303322	-0.134354	0.605287	0.669678
32	SeqId_14662_6	MZF1			Myeloid zinc finger 1	7593	-0.355904	0.23738	-0.257433	-0.211415	-0.195945	-0.336718
32	SeqId_6927_7	NDST1			Bifunctiol heparan sulfate N-deacetylase/N-sulfotransferase 1	3340	-0.355817	-0.173127	-0.0281594	-0.166254	-0.418657	-0.277206
32	SeqId_11645_9	P4HA1			Prolyl 4-hydroxylase subunit alpha-1	5033	-0.355588	-0.384821	0.183976	-0.189457	-0.373585	0.191604
32	SeqId_2515_14	GFRa-2			GDNF family receptor alpha-2	2675	-0.354959	-0.0495416	-0.267098	-0.185674	-0.0752466	-0.153031
32	SeqId_17462_19	IRF1			Interferon regulatory factor 1	3659	-0.35417	0.136598	0.0870587	-0.224538	0.224622	0.176855
32	SeqId_10074_128	BRD2			Bromodomain-containing protein 2	6046	-0.353879	0.112501	0.323366	-0.134791	0.380638	0.621491
32	SeqId_5756_66	PAPP2			Pappalysin-2	60676	-0.353284	0.13078	0.359849	-0.144938	0.725988	0.62375
32	SeqId_13977_28	BARD1			BRCA1-associated RING domain protein 1	580	-0.353234	0.182646	0.104041	-0.128632	0.578409	0.583772
32	SeqId_10539_30	C99L2			CD99 antigen-like protein 2	83692	-0.352667	0.34963	-0.0353543	0.0377867	0.765742	0.513139
32	SeqId_15692_300	NODAL			Nodal homolog	4838	-0.352644	-0.333527	0.0288719	-0.18278	-0.58947	-0.0872711
32	SeqId_9981_18	K1467			Protein FAM234B	57613	-0.351077	-0.0976083	-0.232993	-0.213424	-0.229232	-0.37836
32	SeqId_15585_304	fibulin 5			Fibulin-5	10516	-0.351077	0.260197	-0.224036	-0.0705567	0.170498	-0.073523
32	SeqId_7920_30	SIA8B			Alpha-2,8-sialyltransferase 8B	8128	-0.349903	-0.13909	0.216561	-0.279438	-0.0129178	0.284909
32	SeqId_8094_20	CISD2			CDGSH iron-sulfur domain-containing protein 2	493856	-0.349359	-0.149303	0.325784	-0.126919	0.343426	0.616919
32	SeqId_14002_18	DOCK9			Dedicator of cytokinesis protein 9	23348	-0.349204	-0.102808	0.16742	-0.133276	0.587811	0.500245
32	SeqId_18888_37	FBP12			Fatty acid-binding protein 12	646486	-0.349199	0.201837	0.138221	-0.0883838	0.260654	0.154565
32	SeqId_5743_82	CART			Cocaine- and amphetamine-regulated transcript protein	9607	-0.349003	-0.349701	0.142837	-0.209847	-0.324403	-0.0489056
32	SeqId_13549_15	ADA29			Disintegrin and metalloproteise domain-containing protein 29	11086	-0.348987	0.212378	0.31014	-0.176483	0.305551	0.663465
32	SeqId_11190_129	YMEL1			ATP-dependent zinc metalloprotease YME1L1	10730	-0.348717	-0.0562141	0.338167	-0.109546	0.62832	0.628529
32	SeqId_5752_63	SUSD3			Sushi domain-containing protein 3	203328	-0.348682	-0.432527	0.285671	-0.2945	-0.0768663	0.411485
32	SeqId_6497_10	XLRS1			Retinoschisin	6247	-0.348664	0.0826487	0.386546	-0.241044	0.523411	0.569754
32	SeqId_8321_27	ZN843			Zinc finger protein 843	283933	-0.348644	-0.290966	0.233804	-0.246596	-0.217875	0.301431
32	SeqId_7960_53	POTEG			POTE ankyrin domain family member G	404785	-0.348322	-0.10602	0.128513	-0.106025	-0.0157194	0.279985
32	SeqId_6399_52	D107A			Beta-defensin 107	245910	-0.348311	-0.266166	0.220492	-0.295025	-0.339069	0.242006
32	SeqId_8775_61	FA24B			Protein FAM24B	196792	-0.348234	-0.245103	0.254263	-0.148439	0.609442	0.575932
32	SeqId_10425_3	B4GT5			Beta-1,4-galactosyltransferase 5	9334	-0.348117	0.17294	0.0118703	-0.170066	0.606937	0.574841
32	SeqId_8900_28	NEO1			Neogenin	4756	-0.347458	-0.127012	-0.199455	-0.24134	-0.310125	-0.419174
32	SeqId_7894_155	FGF-3			Fibroblast growth factor 3	2248	-0.347337	-0.332484	0.306548	-0.179953	0.0566387	0.575552
32	SeqId_8897_3	L37A2			Leucine-rich repeat-containing protein 37A2	474170	-0.346883	0.135019	0.30651	-0.154677	0.494076	0.543436
32	SeqId_15440_57	NEC2			Neuroendocrine convertase 2	5126	-0.346657	0.176118	0.137908	-0.142622	0.566315	0.453064
32	SeqId_8102_239	CA186			Uncharacterized protein C1orf186	440712	-0.346591	-0.0258899	0.0217646	-0.177122	0.300509	0.289581
32	SeqId_16858_384	RCN3			Reticulocalbin-3	57333	-0.34645	0.0426738	-0.188456	-0.143479	-0.264585	-0.392689
32	SeqId_17331_138	KREM1			Kremen protein 1	83999	-0.346318	-0.25316	-0.231274	-0.214235	-0.387063	-0.355506
32	SeqId_18274_2	SERF2			Small EDRK-rich factor 2	10169	-0.346284	0.323513	0.25419	-0.154751	0.67172	0.607515
32	SeqId_8956_96	SREC-II			Scavenger receptor class F member 2	91179	-0.345707	-0.0927931	-0.451395	-0.159554	-0.117471	-0.42811
32	SeqId_5116_62	ROBO2			Roundabout homolog 2	6092	-0.345616	-0.252726	-0.169409	-0.259261	-0.424605	-0.383851
32	SeqId_11549_6	ISL1			Insulin gene enhancer protein ISL-1	3670	-0.34516	-0.290051	0.0264652	-0.191214	-0.3022	-0.0419113
32	SeqId_7132_55	C1QL4			Complement C1q-like protein 4	338761	-0.344836	0.155592	0.244449	-0.129024	-0.307509	0.0558204
32	SeqId_8659_68	G6B			Protein G6b	80739	-0.344743	-0.0514904	0.341765	-0.252089	-0.027086	0.473195
32	SeqId_18276_34	TCL1B			T-cell leukemia/lymphoma protein 1B	9623	-0.344308	-0.0494685	0.22421	-0.00570122	0.416428	0.643551
32	SeqId_7121_2	SYT7			Syptotagmin-7	9066	-0.344073	-0.307097	0.191082	-0.206284	-0.549986	-0.015979
32	SeqId_13043_157	ATAD2			ATPase family AAA domain-containing protein 2	29028	-0.343991	0.220644	0.137878	-0.172415	0.647757	0.426315
32	SeqId_15623_1	PD-1			Programmed cell death protein 1	5133	-0.343971	0.248084	-0.0678966	-0.156884	-0.183238	-0.22404
32	SeqId_16315_105	VEGF sR1			Vascular endothelial growth factor receptor 1	2321	-0.343646	-0.15583	0.0698811	-0.0360802	0.631848	0.648724
32	SeqId_16288_17	EPHA4			Ephrin type-A receptor 4	2043	-0.343372	-0.182976	-0.398182	-0.213575	-0.430025	-0.626798
32	SeqId_8261_51	STOM			Erythrocyte band 7 integral membrane protein	2040	-0.343207	-0.229923	0.144866	-0.0300814	-0.502578	0.0795745
32	SeqId_14051_54	FOXC2			Forkhead box protein C2	2303	-0.34293	-0.418522	0.207376	-0.315148	-0.381792	0.212977
32	SeqId_11407_57	PLS3			Phospholipid scramblase 3	57048	-0.342894	0.128213	0.0850904	-0.160076	0.650195	0.581332
32	SeqId_5114_65	Prolactin Receptor			Prolactin receptor	5618	-0.342507	0.101136	-0.0140005	-0.183309	0.568549	0.447788
32	SeqId_11618_83	MYB			Transcriptiol activator Myb	4602	-0.342115	0.203617	0.260985	-0.132909	0.657281	0.557493
32	SeqId_11591_43	PRC1			Protein regulator of cytokinesis 1	9055	-0.342009	-0.20752	0.174848	-0.172563	0.0109323	0.279592
32	SeqId_16753_46	CO6A2			Collagen alpha-2(VI) chain	1292	-0.341792	-0.345421	-0.30095	-0.212519	-0.409029	-0.39152
32	SeqId_7740_33	FATE1			Fetal and adult testis-expressed transcript protein	89885	-0.341654	-0.231599	0.278164	-0.180241	0.427139	0.695136
32	SeqId_5629_58	NKG2A			NKG2-A/NKG2-B type II integral membrane protein	3821	-0.34028	0.0597418	0.329859	-0.159287	0.478169	0.60485
32	SeqId_6470_19	fibulin 1			Fibulin-1	2192	-0.340089	-0.240276	-0.225959	-0.19891	-0.41045	-0.506044
32	SeqId_8699_43	CRIM1			Cysteine-rich motor neuron 1 protein	51232	-0.339869	0.278843	0.261386	-0.00476588	0.46536	0.649
32	SeqId_8253_2	PMGT1			Protein O-linked-mannose beta-1,2-N-acetylglucosaminyltransferase 1	55624	-0.339681	-0.118025	0.125276	-0.256649	-0.343684	-0.089883
32	SeqId_5757_45	GS3			Neuroendocrine secretory protein 55	2778	-0.339003	-0.146743	0.303604	-0.116764	0.624464	0.678143
32	SeqId_8055_33	IDD			Integral membrane protein DGCR2/IDD	9993	-0.338582	-0.301309	0.319874	-0.296973	0.0528061	0.46098
32	SeqId_6430_36	F19A2			Protein FAM19A2	338811	-0.338384	0.0949106	0.206915	-0.0646545	0.122182	0.307362
32	SeqId_7199_3	SYN3			Sypsin-3	8224	-0.338368	0.26109	0.168387	-0.0770859	0.0886405	0.39064
32	SeqId_14069_61	Carbonic Anhydrase IV			Carbonic anhydrase 4	762	-0.338284	-0.339047	-0.0764556	-0.33884	-0.202537	0.046471
32	SeqId_3078_1	PlGF			Placenta growth factor	5228	-0.338081	-0.114585	0.111761	-0.206821	-0.100514	0.255463
32	SeqId_8535_102	Dermokine			Dermokine	93099	-0.33785	0.154189	0.0967102	-0.136423	0.735223	0.480346
32	SeqId_15579_26	ENPP6			Ectonucleotide pyrophosphatase/phosphodiesterase family member 6	133121	-0.337775	0.23174	0.136734	-0.130919	0.605056	0.432107
32	SeqId_9027_10	NLGN2			Neuroligin-2	57555	-0.337744	-0.312144	0.260565	-0.312313	0.240975	0.513965
32	SeqId_19291_2	CASQ2			Calsequestrin-2	845	-0.337559	-0.0762184	0.163716	-0.212133	0.423903	0.555698
32	SeqId_9106_87	LYSM4			LysM and putative peptidoglycan-binding domain-containing protein 4	145748	-0.337491	0.0142404	0.298757	-0.185752	0.391295	0.404339
32	SeqId_7070_25	KELL			Kell blood group glycoprotein	3792	-0.337065	-0.543376	0.165782	-0.0855495	-0.755647	-0.12893
32	SeqId_8803_61	nectin-1 gamma			Nectin-1, isoform gamma	5818	-0.336842	-0.137825	0.390458	-0.0471156	0.51003	0.744665
32	SeqId_8869_5	BT2A1			Butyrophilin subfamily 2 member A1	11120	-0.336562	-0.414942	-0.00517968	-0.129279	-0.00921112	0.330173
32	SeqId_11146_4	TBX22			T-box transcription factor TBX22	50945	-0.336032	-0.154836	0.161753	-0.0797021	-0.482023	-0.0372693
32	SeqId_12895_28	DGKB			Diacylglycerol kise beta	1607	-0.335626	-0.150088	-0.236325	-0.231016	-0.296539	-0.493072
32	SeqId_7851_30	ANR46			Ankyrin repeat domain-containing protein 46	157567	-0.335316	0.129386	0.28378	-0.112819	0.486191	0.586763
32	SeqId_6456_17	PSG6			Pregncy-specific beta-1-glycoprotein 6	5675	-0.335272	-0.110644	0.216349	-0.336244	0.0579197	0.36181
32	SeqId_5724_58	SBSN			Suprabasin	374897	-0.33511	0.220281	0.154894	-0.173421	0.347849	0.25614
32	SeqId_19227_18	BATF			Basic leucine zipper transcriptiol factor ATF-like	10538	-0.334736	0.0609921	0.111267	-0.174235	0.47528	0.555028
32	SeqId_9907_216	Tankyrase-1			Tankyrase-1	8658	-0.334696	-0.148539	0.279217	-0.0148479	0.246326	0.564274
32	SeqId_7099_33	FSTL5			Follistatin-related protein 5	56884	-0.334608	0.0350981	0.194927	-0.128049	0.432781	0.435495
32	SeqId_2888_49	C7			Complement component C7	730	-0.334584	-0.0272074	-0.0777846	-0.1758	-0.363468	-0.442874
32	SeqId_2819_23	Cadherin-5			Cadherin-5	1003	-0.334229	-0.15571	-0.222587	-0.15061	-0.405443	-0.44276
32	SeqId_9099_19	SYT5			Syptotagmin-5	6861	-0.33386	0.0197975	0.0187157	-0.210193	0.183035	0.0941095
32	SeqId_11715_1	PO2F1			POU domain, class 2, transcription factor 1	5451	-0.333062	-0.363711	0.129952	-0.281725	-0.482534	-0.267108
32	SeqId_12482_5	BPTF			Nucleosome-remodeling factor subunit BPTF	2186	-0.332959	0.160256	0.181573	-0.214812	-0.127655	0.198656
32	SeqId_8833_20	TRAIL			Tumor necrosis factor ligand superfamily member 10	8743	-0.33244	-0.199622	0.19164	-0.0527601	0.0770045	0.49324
32	SeqId_15553_22	ACES			Acetylcholinesterase	43	-0.3323	-0.11585	0.101193	-0.171318	-0.539721	-0.129253
32	SeqId_2946_52	Factor D			Complement factor D	1675	-0.331954	0.337331	-0.326659	-0.185956	-0.394452	-0.580392
32	SeqId_19311_15	CRBS			Beta-crystallin S	1427	-0.331768	-0.220623	-0.0452089	-0.233616	-0.510779	-0.258831
32	SeqId_7993_23	ASTL			Astacin-like metalloendopeptidase	431705	-0.331698	-0.113796	0.350095	-0.196947	0.534939	0.582641
32	SeqId_11952_1	IGDC3			Immunoglobulin superfamily DCC subclass member 3	9543	-0.331289	-0.227263	0.193714	0.0484678	-0.133072	0.329749
32	SeqId_11149_3	TLR1			Toll-like receptor 1	7096	-0.329511	0.0459672	0.251568	-0.238642	0.336671	0.492972
32	SeqId_15405_23	IF4			Interferon alpha-4	3441	-0.329336	-0.225833	0.0511501	-0.0308227	-0.57599	-0.0656263
32	SeqId_15666_21	BMP-2			Bone morphogenetic protein 2	650	-0.328712	-0.358376	0.0420701	-0.122216	-0.604806	-0.00406437
32	SeqId_6940_18	JPH1			Junctophilin-1	56704	-0.328521	0.0392001	0.0850345	-0.155723	0.069253	0.261901
32	SeqId_7980_72	B3GN2			N-acetyllactosaminide beta-1,3-N-acetylglucosaminyltransferase 2	10678	-0.328465	-0.222801	-0.117313	-0.181624	-0.318756	-0.200018
32	SeqId_2967_8	VCAM-1			Vascular cell adhesion protein 1	7412	-0.328344	0.155908	-0.305924	-0.0863354	-0.225278	-0.319818
32	SeqId_11254_13	PPN			Papilin	89932	-0.32814	0.0785634	0.284429	-0.166995	0.363798	0.637321
32	SeqId_13554_78	REPI1			Replication initiator 1	29803	-0.327868	-0.030882	0.11587	-0.219845	-0.144747	0.181618
32	SeqId_2447_7	GIIE			Group IIE secretory phospholipase A2	30814	-0.327707	-0.152944	0.0913913	-0.0915532	-0.443611	0.055934
32	SeqId_6986_17	HS3SB			Heparan sulfate glucosamine 3-O-sulfotransferase 3B1	9953	-0.327479	0.164966	0.0399661	-0.224025	-0.313376	-0.243918
32	SeqId_3489_9	CNTF			Ciliary neurotrophic factor	1270	-0.327466	-0.187362	-0.0353585	-0.275223	-0.66784	-0.250961
32	SeqId_7790_21	LIF			Leukemia inhibitory factor	3976	-0.327263	-0.474172	0.258013	-0.299393	0.0862532	0.534731
32	SeqId_10563_13	LYSM3			LysM and putative peptidoglycan-binding domain-containing protein 3	116068	-0.327239	-0.162864	0.0282428	-0.228609	-0.0165049	0.167191
32	SeqId_5100_53	LIMP II			Lysosome membrane protein 2	950	-0.327088	-0.553409	0.198051	-0.124463	-0.734283	-0.098803
32	SeqId_8250_2	PTPRJ			Receptor-type tyrosine-protein phosphatase eta	5795	-0.326309	-0.106543	0.0169387	-0.165387	-0.360891	-0.218231
32	SeqId_11338_49	BLK			Tyrosine-protein kise BLK	640	-0.326291	-0.18558	0.138291	-0.166164	0.666932	0.482891
32	SeqId_5623_11	CLM1			CMRF35-like molecule 1	146722	-0.326268	-0.0198048	0.217219	-0.226017	0.55234	0.586572
32	SeqId_10761_5	TMED2			Transmembrane emp24 domain-containing protein 2	10959	-0.326227	0.2335	-0.269293	-0.161103	0.23426	-0.0835198
32	SeqId_8336_267	GRM1C			GRAM domain-containing protein 1C	54762	-0.326129	-0.208859	0.124883	-0.0401162	-0.496421	-0.0983418
32	SeqId_7183_102	TD26			Angiopoietin-like protein 8	55908	-0.326091	-0.253468	0.210763	-0.169402	-0.624239	-0.177956
32	SeqId_17800_33	SCAND1			SCAN domain-containing protein 1	51282	-0.325423	-0.174526	0.182477	-0.207459	0.0430958	0.364154
32	SeqId_6119_14	MAMC2			MAM domain-containing protein 2	256691	-0.325392	0.218148	0.363748	-0.103936	0.780563	0.664903
32	SeqId_3499_77	IL-17B			Interleukin-17B	27190	-0.325151	-0.282144	-0.107275	-0.0927274	-0.3249	0.101431
32	SeqId_5534_49	TRAIL R2			Tumor necrosis factor receptor superfamily member 10B	8795	-0.324489	-0.270191	0.178097	-0.0809041	-0.103373	0.311093
32	SeqId_12963_1	GP107			Protein GPR107	57720	-0.324428	-0.372962	0.018052	-0.210534	-0.538505	-0.32414
32	SeqId_19572_10	CEBPG			CCAAT/enhancer-binding protein gamma	1054	-0.324392	0.0279094	0.244434	-0.0252003	0.076836	0.314697
32	SeqId_11223_1	TM154			Transmembrane protein 154	201799	-0.324168	-0.368967	-0.0703754	-0.110368	-0.114686	-0.0461766
32	SeqId_7262_191	CHSTE			Carbohydrate sulfotransferase 14	113189	-0.324147	-0.4473	0.205739	-0.116738	-0.560047	0.018581
32	SeqId_9350_3	FSTL4			Follistatin-related protein 4	23105	-0.323841	0.0163147	0.106085	-0.182297	0.475749	0.454262
32	SeqId_9182_3	sLRP1			Low-density lipoprotein receptor-related protein 1, soluble	4035	-0.323156	-0.226928	-0.34578	-0.157628	-0.318689	-0.284644
32	SeqId_9368_64	LRTM1			Leucine-rich repeat and transmembrane domain-containing protein 1	57408	-0.322948	-0.370769	-0.174678	-0.138086	-0.58959	-0.438778
32	SeqId_13517_3	PTHD3			Patched domain-containing protein 3	374308	-0.322746	-0.0403452	0.107606	-0.169758	-0.312451	-0.255824
32	SeqId_6647_55	PolyUbiquitin K63			PolyUbiquitin K63-linked	7316	-0.322598	-0.303087	-0.242488	0.291715	-0.120267	-0.279643
32	SeqId_17344_23	STML1			Stomatin-like protein 1	9399	-0.321903	-0.0685874	0.229755	-0.168515	0.195244	0.412617
32	SeqId_15434_5	PNOC			Prepronociceptin	5368	-0.321588	0.107372	0.121249	-0.132559	0.707823	0.565567
32	SeqId_9114_84	UROL1			Uromodulin-like 1	89766	-0.321535	0.216	0.294334	-0.137542	0.593402	0.578688
32	SeqId_8951_162	CSPG4			Chondroitin sulfate proteoglycan 4	1464	-0.320968	0.361965	0.198758	-0.0953892	0.673586	0.498232
32	SeqId_6933_20	RM34			39S ribosomal protein L34, mitochondrial	64981	-0.320763	-0.0357029	0.261787	-0.121534	-0.108265	0.369844
32	SeqId_7838_27	SMR3A			Submaxillary gland androgen-regulated protein 3A	26952	-0.320293	-0.123525	0.342531	-0.115325	0.664823	0.676298
32	SeqId_13421_17	KISHB			Protein kish-B	56900	-0.320238	-0.229967	0.12774	-0.227784	-0.0339742	0.281608
32	SeqId_19616_100	EFHD1			EF-hand domain-containing protein D1	80303	-0.320172	0.143078	0.0735903	-0.0184965	-0.274516	-0.0998266
32	SeqId_7197_2	DJC15			DJ homolog subfamily C member 15	29103	-0.320134	-0.502905	0.0872525	-0.178517	-0.640275	-0.151621
32	SeqId_9523_34	ITM2C			Integral membrane protein 2C	81618	-0.319975	-0.0606797	0.181435	-0.158849	-0.249129	0.16292
32	SeqId_7930_3	EXOS1			Exosome complex component CSL4	51013	-0.319724	-0.223872	0.270624	-0.31208	0.266001	0.284632
32	SeqId_10667_78	CA185			Uncharacterized protein C1orf185	284546	-0.319544	-0.392598	0.0953435	-0.361207	-0.120838	0.140125
32	SeqId_15387_44	Neuropilin-2			Neuropilin-2	8828	-0.319447	-0.249718	-0.193916	-0.164393	-0.370215	-0.519943
32	SeqId_5451_1	ALCAM			CD166 antigen	214	-0.319245	-0.243669	-0.240933	-0.204239	-0.405149	-0.455926
32	SeqId_5117_14	ROBO3			Roundabout homolog 3	64221	-0.319235	-0.527478	0.13557	-0.291177	-0.501563	0.0498627
32	SeqId_15637_38	SORC3			VPS10 domain-containing receptor SorCS3	22986	-0.318697	-0.351282	0.210005	-0.244352	-0.660132	-0.181883
32	SeqId_9925_56	SREC-II			Scavenger receptor class F member 2	91179	-0.318665	-0.488359	0.0517188	-0.0535985	-0.0301788	0.471506
32	SeqId_11607_15	BRD1			Bromodomain-containing protein 1	23774	-0.318628	-0.387648	0.0736106	-0.187672	-0.279601	0.332281
32	SeqId_11562_9	DPOE2			D polymerase epsilon subunit 2	5427	-0.318221	-0.371099	0.258961	-0.222949	-0.0686708	0.412161
32	SeqId_15374_15	CA11 protein			Gastrokine-1	56287	-0.318219	0.270309	0.123825	-0.16359	-0.265996	-0.188164
32	SeqId_16296_43	LGR5			Leucine-rich repeat-containing G-protein coupled receptor 5	8549	-0.318081	0.272797	0.0827488	-0.163732	0.705473	0.432685
32	SeqId_14074_2	SHC2			SHC-transforming protein 2	25759	-0.318071	-0.160052	0.316598	-0.171241	-0.0750063	0.284911
32	SeqId_11158_40	BICR1			Bicaudal D-related protein 1	92558	-0.318034	-0.163387	-0.0964794	-0.186435	-0.395353	-0.340195
32	SeqId_15391_114	GAS-6			Growth arrest-specific protein 6	2621	-0.317611	-0.202	-0.326569	-0.344697	-0.368865	-0.325591
32	SeqId_19360_22	LRRT1			Leucine-rich repeat transmembrane neurol protein 1	347730	-0.317536	0.21516	0.0907236	-0.23024	-0.321156	0.0815366
32	SeqId_4124_24	HSP 70			Heat shock 70 kDa protein 1A	3303	-0.317433	-0.279363	-0.339313	0.71022	-0.1765	-0.231427
32	SeqId_3421_54	CD30 Ligand			Tumor necrosis factor ligand superfamily member 8	944	-0.317244	0.158089	-0.245889	-0.057968	0.0302994	0.128844
32	SeqId_13941_82	SYFM			Phenylalanine--tR ligase, mitochondrial	10667	-0.316939	0.250483	-0.0301621	-0.158582	0.466752	0.317774
32	SeqId_8062_15	F176B			Protein eva-1 homolog B	55194	-0.316615	0.260777	0.209998	-0.129771	-0.117554	0.121115
32	SeqId_19225_11	BLNK			B-cell linker protein	29760	-0.316416	-0.235642	0.0949231	-0.122862	-0.270633	0.158531
32	SeqId_11654_77	NRSN1			Neurensin-1	140767	-0.316388	0.0310993	0.14977	-0.166432	0.509971	0.439285
32	SeqId_3394_81	PLK-1			Serine/threonine-protein kise PLK1	5347	-0.316388	-0.459667	0.0273049	-0.190119	-0.718783	-0.20596
32	SeqId_9125_23	MASP3			Mann-binding lectin serine protease 1	5648	-0.316232	0.160342	0.322177	0.00917369	0.473086	0.62239
32	SeqId_4429_51	CHST6			Carbohydrate sulfotransferase 6	4166	-0.315521	-0.30341	0.0857881	-0.118714	-0.0455061	0.2838
32	SeqId_11071_1	IL-5			Interleukin-5	3567	-0.315396	-0.132178	0.0903761	-0.283908	0.329083	0.206313
32	SeqId_8378_3	LDOC1			Protein LDOC1	23641	-0.315249	-0.140118	0.253626	-0.16507	-0.126787	-0.0732203
32	SeqId_2558_51	b-Endorphin			Beta-endorphin	5443	-0.314498	-0.412055	0.0914202	-0.0678871	-0.5694	0.0355132
32	SeqId_14006_36	GNMT			Glycine N-methyltransferase	27232	-0.314382	0.0738385	0.108933	-0.18888	-0.170929	0.256645
32	SeqId_5719_66	CI061			Protein FAM189A2	9413	-0.314173	-0.258282	0.282714	-0.173492	0.357747	0.691143
32	SeqId_6511_17	F19A4			Protein FAM19A4	151647	-0.313973	0.0799575	0.354339	-0.243572	0.319768	0.625054
32	SeqId_2999_6	LSAMP			Limbic system-associated membrane protein	4045	-0.313849	-0.18946	-0.349002	-0.176458	-0.276917	-0.395382
32	SeqId_11401_181	RN146			E3 ubiquitin-protein ligase RNF146	81847	-0.313844	0.0825146	0.166976	0.146801	0.609776	0.558981
32	SeqId_19108_50	MECP2			Methyl-CpG-binding protein 2	4204	-0.313568	-0.2506	0.0483918	-0.320843	-0.337617	-0.220119
32	SeqId_4397_26	IFN-lambda 2			Interferon lambda-2	282616	-0.313289	-0.543517	0.0322312	-0.124567	-0.668722	-0.0962115
32	SeqId_9524_46	S31D4			Putative spermatogenesis-associated protein 31D4	389761	-0.312668	-0.0551533	0.123317	-0.165489	0.675854	0.498135
32	SeqId_12626_6	SENP7			Sentrin-specific protease 7	57337	-0.312233	-0.314109	0.141248	-0.316698	0.247859	0.461656
32	SeqId_6909_40	MGAT2			Alpha-1,6-mannosyl-glycoprotein 2-beta-N-acetylglucosaminyltransferase	4247	-0.312078	-0.0616273	0.180795	-0.127099	-0.165339	-0.0704049
32	SeqId_8066_38	SYT9			Syptotagmin-9	143425	-0.312045	-0.123855	0.160782	-0.246055	0.386866	0.532011
32	SeqId_14139_16	NRG4			Neuregulin-4	145957	-0.311476	-0.246979	0.065611	-0.217448	0.0017346	0.170248
32	SeqId_8065_245	PATE4			Prostate and testis expressed protein 4	399968	-0.311088	-0.47457	0.148735	-0.246019	-0.641782	-0.0928111
32	SeqId_15492_1	CRIM1			Cysteine-rich motor neuron 1 protein	51232	-0.311064	-0.495433	-0.176392	-0.223036	-0.782011	-0.359928
32	SeqId_7108_7	CS077			Small integral membrane protein 24	284422	-0.310897	-0.400056	0.206302	-0.185232	-0.636426	-0.215365
32	SeqId_8450_36	PACAP-38			Pituitary adenylate cyclase-activating polypeptide 38	116	-0.310755	-0.51099	0.14308	-0.23758	-0.694696	-0.129526
32	SeqId_8815_1	OLFL1			Olfactomedin-like protein 1	283298	-0.310527	0.0926576	0.280648	-0.104239	0.162447	0.576961
32	SeqId_8400_74	Gastrin-releasing peptide			Gastrin-releasing peptide	2922	-0.310376	0.119255	0.235296	-0.119399	-0.0968914	0.101838
32	SeqId_17789_1	DC			Nicotite-nucleotide pyrophosphorylase [carboxylating]	23475	-0.309926	-0.483003	0.144372	-0.226347	-0.66296	-0.165027
32	SeqId_11320_29	CHFR			E3 ubiquitin-protein ligase CHFR	55743	-0.309859	0.242347	0.406125	0.0536917	0.129509	0.17856
32	SeqId_13512_28	HNRPR			Heterogeneous nuclear ribonucleoprotein R	10236	-0.30972	0.189736	0.134122	-0.140422	0.0418123	0.108933
32	SeqId_19116_1	MUTED			Biogenesis of lysosome-related organelles complex 1 subunit 5	63915	-0.309553	0.10383	0.28516	-0.204283	0.473439	0.57209
32	SeqId_8388_24	Spastin			Spastin	6683	-0.309145	-0.018031	0.311351	-0.256591	0.445524	0.403066
32	SeqId_10087_10	Alpha crystallin A chain			Alpha-crystallin A chain	102724652	-0.30914	-0.443305	0.173982	-0.15167	-0.536018	0.0764179
32	SeqId_11280_6	DCE1			Glutamate decarboxylase 1	2571	-0.30873	-0.0676262	0.319427	-0.167098	0.384195	0.614857
32	SeqId_18323_39	DRP-1			Dihydropyrimidise-related protein 1	1400	-0.308708	-0.165754	0.224806	-0.194469	0.0397652	0.333966
32	SeqId_2607_54	CLF-1/CLC Complex			Cytokine receptor-like factor 1:Cardiotrophin-like cytokine factor 1 Complex	9244|23529	-0.308643	0.116794	0.025601	-0.153396	-0.242107	-0.0846343
32	SeqId_5936_53	TNF-a			Tumor necrosis factor	7124	-0.308374	-0.333284	-0.0764402	-0.0817127	-0.55022	-0.208146
32	SeqId_12860_7	cAMP-regulated phosphoprotein 21			cAMP-regulated phosphoprotein 21	10777	-0.308014	-0.0641507	0.316793	-0.211527	0.182963	0.568896
32	SeqId_5465_32	H6ST1			Heparan-sulfate 6-O-sulfotransferase 1	9394	-0.307774	-0.191685	-0.101372	-0.232903	-0.360234	-0.281082
32	SeqId_7890_68	DPP10			Ictive dipeptidyl peptidase 10	57628	-0.307665	-0.376574	0.297415	-0.134722	-0.549545	0.150842
32	SeqId_5704_74	Granzyme M			Granzyme M	3004	-0.307649	-0.32874	0.20854	-0.317524	0.254138	0.557954
32	SeqId_9872_23	CT2			Catenin alpha-2	1496	-0.307478	-0.0779484	0.191297	-0.120425	0.464063	0.425601
32	SeqId_3815_14	IL-12 RB2			Interleukin-12 receptor subunit beta-2	3595	-0.307258	-0.167967	0.242083	0.0601856	-0.199631	-0.00173374
32	SeqId_6289_78	RHG36			Rho GTPase-activating protein 36	158763	-0.307009	0.180486	-0.00512011	-0.0485547	-0.091861	-0.196324
32	SeqId_3723_1	BNP-32			Brain triuretic peptide 32	4879	-0.306645	-0.253999	0.170068	-0.182874	0.361513	0.698233
32	SeqId_13513_174	PIAS3			E3 SUMO-protein ligase PIAS3	10401	-0.306443	-0.0652122	0.254824	-0.107721	0.641188	0.641858
32	SeqId_5108_72	Notch-3			Neurogenic locus notch homolog protein 3	4854	-0.306397	-0.197616	-0.293923	-0.154607	-0.344703	-0.602805
32	SeqId_12835_101	PYDC1			Pyrin domain-containing protein 1	260434	-0.306348	-0.0872643	0.271111	-0.153788	0.280115	0.325629
32	SeqId_18896_23	H6ST3			Heparan-sulfate 6-O-sulfotransferase 3	266722	-0.306022	-0.193567	-0.115467	-0.179385	-0.214031	-0.124585
32	SeqId_7825_7	ABD12			Monoacylglycerol lipase ABHD12	26090	-0.305681	-0.241525	0.297669	-0.104983	0.254098	0.667915
32	SeqId_17850_42	KLF4			Krueppel-like factor 4	9314	-0.305385	-0.0328591	0.296013	-0.120581	0.0943374	0.538707
32	SeqId_8754_5	NMU			Neuromedin-U	10874	-0.304919	-0.468766	0.286556	-0.285204	-0.304522	0.379299
32	SeqId_8328_9	EKI1			Ethanolamine kise 1	55500	-0.30475	-0.24649	0.175883	-0.123568	-0.399001	0.160265
32	SeqId_11315_148	PPM1D			Protein phosphatase 1D	8493	-0.304592	0.195107	0.279539	-0.0918769	0.671588	0.619439
32	SeqId_14157_21	14-3-3E			14-3-3 protein epsilon	7531	-0.304417	-0.33498	-0.269367	-0.0384852	-0.482144	-0.383209
32	SeqId_6230_56	CER1			Cerberus	9350	-0.304296	-0.416962	0.216395	-0.267632	0.359239	0.51904
32	SeqId_17326_44	DUS23			Dual specificity protein phosphatase 23	54935	-0.304284	-0.212211	0.280647	-0.149404	0.310849	0.546104
32	SeqId_9865_40	UBE2B			Ubiquitin-conjugating enzyme E2 B	7320	-0.304162	-0.104502	0.180142	-0.197279	-0.104607	0.0110443
32	SeqId_10003_15	ZNF41			Zinc finger protein 41	7592	-0.304018	0.237139	0.232281	-0.0625691	0.1456	0.268891
32	SeqId_13427_66	MA1C1			Mannosyl-oligosaccharide 1,2-alpha-mannosidase IC	57134	-0.30375	-0.207242	-0.261116	-0.16458	0.15514	-0.025616
32	SeqId_11202_70	TBX5			T-box transcription factor TBX5	6910	-0.303129	0.163408	0.139995	-0.1689	0.647577	0.606717
32	SeqId_8955_60	GL8D1			Glycosyltransferase 8 domain-containing protein 1	55830	-0.302768	0.198008	0.0911504	-0.10048	0.138625	0.498729
32	SeqId_6219_14	PDZ11			PDZ domain-containing protein 11	51248	-0.302606	-0.168158	0.174866	-0.314266	-0.064987	0.139693
32	SeqId_14052_26	UN13A			Protein unc-13 homolog A	23025	-0.302195	-0.323069	0.241688	-0.227239	-0.300188	0.292522
32	SeqId_2247_20	EG-VEGF			Prokineticin-1	84432	-0.302161	-0.385379	0.0293863	-0.278653	-0.572771	-0.13168
32	SeqId_17703_40	GEMI			Geminin	51053	-0.302113	0.00761457	0.0625461	-0.217838	-0.252647	-0.179505
32	SeqId_10049_112	TERF1			Telomeric repeat-binding factor 1	7013	-0.301723	-0.432336	0.183101	-0.192487	-0.478909	0.031206
32	SeqId_9989_12	LRC24			Leucine-rich repeat-containing protein 24	441381	-0.301624	-0.480853	0.1286	-0.0973589	-0.660246	-0.178057
32	SeqId_11363_58	AQP4			Aquaporin-4	361	-0.301563	0.28636	0.18917	-0.0972351	0.778546	0.533012
32	SeqId_9955_40	RN148			RING finger protein 148	378925	-0.301543	-0.172839	0.142895	-0.133351	0.315897	0.387063
32	SeqId_14025_18	4-1BB			Tumor necrosis factor receptor superfamily member 9	3604	-0.301324	-0.18859	-0.0212466	-0.116887	-0.296566	-0.15874
32	SeqId_8391_12	DB115			Beta-defensin 115	245929	-0.300657	-0.306584	0.164247	-0.280031	-0.502955	-0.201832
32	SeqId_14708_59	CO8G			Complement component C8 gamma chain	733	-0.300552	-0.0298902	0.083964	-0.19457	-0.267978	-0.173562
32	SeqId_13631_1	RB binding protein 5			Retinoblastoma-binding protein 5	5929	-0.300169	0.260058	0.165713	0.189341	0.457362	0.538043
32	SeqId_4469_78	ST4S6			Carbohydrate sulfotransferase 15	51363	-0.299571	-0.193152	-0.219472	-0.103133	-0.353751	-0.375659
32	SeqId_5070_76	DcR3			Tumor necrosis factor receptor superfamily member 6B	8771	-0.299421	-0.439602	0.100586	-0.154064	-0.692103	-0.124145
32	SeqId_13423_94	CJ058			Redox-regulatory protein FAM213A	84293	-0.299387	0.26705	0.213337	-0.140527	0.592415	0.470331
32	SeqId_8272_22	DHB7			3-keto-steroid reductase	51478	-0.299173	-0.37181	0.0637238	-0.130274	-0.619013	-0.271971
32	SeqId_12904_180	cubilin			cubilin	8029	-0.298993	0.115459	0.115825	-0.127882	0.501138	0.611641
32	SeqId_10534_40	PARP			Poly [ADP-ribose] polymerase 1	142	-0.298926	0.156294	0.105662	-0.0709536	0.520133	0.608109
32	SeqId_9040_144	EPDR1			Mammalian ependymin-related protein 1	54749	-0.29776	0.220519	0.266238	0.0743023	0.01632	0.340964
32	SeqId_5236_2	NR1D1			Nuclear receptor subfamily 1 group D member 1	9572	-0.297461	-0.379342	0.223876	-0.100023	-0.568615	0.062984
32	SeqId_11596_47	ZN75D			Zinc finger protein 75D	7626	-0.296696	-0.399079	0.19636	-0.123111	-0.412177	0.0702651
32	SeqId_6553_68	CCD19			Cilia- and flagella-associated protein 45	25790	-0.296591	-0.101451	0.194093	-0.246759	0.283765	0.251286
32	SeqId_3374_49	HCK			Tyrosine-protein kise HCK	3055	-0.296323	-0.365368	-0.0832671	-0.158567	-0.599405	-0.362979
32	SeqId_8067_21	KCNE3			Potassium voltage-gated channel subfamily E member 3	10008	-0.296233	0.241636	0.169892	-0.212505	-0.0121562	-0.0461366
32	SeqId_13729_26	SFXN5			Sideroflexin-5	94097	-0.296015	0.285822	0.130443	-0.192917	0.0725617	-0.105799
32	SeqId_5613_75	NTAL			Linker for activation of T-cells family member 2	7462	-0.29566	-0.311896	0.169092	-0.243911	0.479158	0.489452
32	SeqId_13530_5	UR2R			Urotensin-2 receptor	2837	-0.295247	-0.150557	0.205435	-0.21594	0.295688	0.475232
32	SeqId_13129_40	LDLR			Low-density lipoprotein receptor	3949	-0.294894	-0.387658	0.143495	-0.286205	-0.225904	0.168888
32	SeqId_4146_58	Neurotrophin-5			Neurotrophin-4	4909	-0.294824	-0.381325	0.0741761	-0.115424	-0.584037	-0.227332
32	SeqId_11825_27	PRGC1			Peroxisome proliferator-activated receptor gamma coactivator 1-alpha	10891	-0.294697	-0.0588048	0.202622	-0.145096	0.627629	0.633722
32	SeqId_8068_43	K1161			Uncharacterized family 31 glucosidase KIAA1161	57462	-0.294694	0.0383164	0.123141	-0.168861	0.646798	0.464658
32	SeqId_17319_1	SELH			Selenoprotein H	280636	-0.294477	0.216469	0.155225	-0.0105588	-0.155756	0.0932463
32	SeqId_7782_34	EP3B			Epididymal secretory protein E3-beta	64184	-0.294101	-0.487211	0.149758	-0.230151	-0.590861	0.00970952
32	SeqId_12771_19	ZN180			Zinc finger protein 180	7733	-0.294051	-0.363311	0.189088	-0.266074	-0.348555	0.0917712
32	SeqId_2974_61	contactin-1			Contactin-1	1272	-0.293985	-0.182698	-0.0921233	-0.21708	-0.326574	-0.354183
32	SeqId_5628_21	SEM3G			Semaphorin-3G	56920	-0.293917	-0.194614	-0.0922399	-0.154433	0.321747	0.249229
32	SeqId_15587_20	FOLR2			Folate receptor beta	2350	-0.293851	-0.132037	-0.237737	-0.155876	-0.380152	-0.410164
32	SeqId_4158_54	uPA			Urokise-type plasminogen activator	5328	-0.29369	-0.166078	-0.318667	-0.107152	-0.214237	-0.339632
32	SeqId_9055_81	MYZAP			Myocardial zonula adherens protein	100820829	-0.293384	-0.460069	0.17553	-0.197159	-0.591864	-0.138273
32	SeqId_11444_49	RPC6			D-directed R polymerase III subunit RPC6	10621	-0.293232	-0.407302	0.265022	-0.267938	-0.377793	0.262545
32	SeqId_7741_111	RTF1			R polymerase-associated protein RTF1 homolog	23168	-0.293176	-0.205033	0.121502	-0.147247	0.214463	0.623975
32	SeqId_6974_6	HG2A			HLA class II histocompatibility antigen gamma chain	972	-0.292978	-0.333314	0.0911601	-0.245723	-0.0419099	0.127971
32	SeqId_6469_62	LY66D			Lymphocyte antigen 6 complex locus protein G6d	58530	-0.292791	-0.15877	0.300075	-0.146131	0.482991	0.563436
32	SeqId_12814_17	RBM40			R-binding protein 40	55599	-0.292762	-0.063579	0.236288	-0.048454	-0.291437	0.044728
32	SeqId_6049_64	PTPRS			Receptor-type tyrosine-protein phosphatase S	5802	-0.292673	-0.143888	-0.306591	-0.0965996	-0.361163	-0.554303
32	SeqId_5590_11	ZPLD1			Zo pellucida-like domain-containing protein 1	131368	-0.292396	0.125999	0.20333	-0.108298	0.704925	0.600783
32	SeqId_7932_23	SYT8			Syptotagmin-8	90019	-0.292118	0.0994397	0.0618623	-0.223762	-0.0274229	0.02978
32	SeqId_15439_21	RND3			Rho-related GTP-binding protein RhoE	390	-0.292068	-0.133767	0.34269	-0.104344	0.561809	0.625065
32	SeqId_8927_6	CG073			Uncharacterized protein C7orf73	647087	-0.292027	-0.310344	0.134539	0.0021261	-0.442709	-0.0392064
32	SeqId_12577_100	FLAP endonuclease-1			Flap endonuclease 1	2237	-0.291571	0.181733	0.13944	-0.165131	0.144634	0.259099
32	SeqId_7742_11	RN148			RING finger protein 148	378925	-0.29074	-0.360003	0.216282	-0.244387	-0.647179	-0.0896713
32	SeqId_7076_17	ECEL1			Endothelin-converting enzyme-like 1	9427	-0.290387	0.266304	0.24451	-0.0680604	0.0177376	0.281762
32	SeqId_6521_35	NPTX2			Neurol pentraxin-2	4885	-0.29026	0.100927	0.138146	-0.102982	-0.141149	-0.177251
32	SeqId_8107_12	TM234			Transmembrane protein 234	56063	-0.290103	-0.144139	0.244596	-0.170969	0.575437	0.538645
32	SeqId_5089_11	IL-7 Ra			Interleukin-7 receptor subunit alpha	3575	-0.290076	-0.263532	0.0941092	-0.153478	-0.55718	-0.00332269
32	SeqId_8353_15	SCN2B			Sodium channel subunit beta-2	6327	-0.28992	-0.202603	-0.112737	-0.255425	-0.194078	-0.329881
32	SeqId_11534_6	LRIT3			Leucine-rich repeat, immunoglobulin-like domain and transmembrane domain-containing protein 3	345193	-0.289118	-0.38331	0.124724	-0.323079	-0.304777	-0.0322898
32	SeqId_9585_80	ACAM			CXADR-like membrane protein	79827	-0.28909	-0.261149	0.136604	-0.0866966	0.128777	0.231194
32	SeqId_15318_75	Calpactin I light chain			Protein S100-A10	6281	-0.289055	0.183091	-0.0464657	-0.132349	0.758313	0.505527
32	SeqId_5094_62	JAML1			Junctiol adhesion molecule-like	120425	-0.288666	-0.0946096	0.246576	-0.305464	0.18363	0.314667
32	SeqId_12976_49	Vinexin b			Vinexin b	10174	-0.288574	-0.362619	-0.166665	-0.269094	-0.489061	-0.457596
32	SeqId_7925_18	CL070			Single-pass membrane and coiled-coil domain-containing protein 2	341346	-0.288501	-0.225334	0.302733	-0.189035	0.210152	0.652481
32	SeqId_10507_166	sperm protein 10			Acrosomal protein SP-10	56	-0.28804	0.188474	0.137083	-0.12572	0.188423	0.39943
32	SeqId_17813_21	BPHL			Valacyclovir hydrolase	670	-0.287828	0.18617	0.167799	-0.225458	-0.0643133	0.29406
32	SeqId_7192_37	CRF2-12			Interferon lambda receptor 1	163702	-0.287773	-0.359078	-0.0114044	-0.2527	-0.639025	-0.285377
32	SeqId_6411_58	DB135			Beta-defensin 135	613209	-0.287656	0.338764	-0.250259	-0.0504522	0.497844	0.0934643
32	SeqId_10603_1	HIS3			Histatin-3	3347	-0.287254	-0.172294	-0.242538	-0.181229	0.0582294	-0.221293
32	SeqId_5915_58	PEX5			Peroxisomal targeting sigl 1 receptor	5830	-0.287214	-0.320099	0.202641	-0.215915	-0.563315	-0.142589
32	SeqId_7009_8	CD72			B-cell differentiation antigen CD72	971	-0.287207	0.147876	-0.262238	-0.317466	0.073361	-0.0991766
32	SeqId_16916_19	SLIK6			SLIT and NTRK-like protein 6	84189	-0.287055	-0.15155	-0.275838	-0.176509	-0.340466	-0.474894
32	SeqId_13511_29	SATB1			D-binding protein SATB1	6304	-0.286909	0.141248	0.467048	-0.0850852	0.594318	0.756746
32	SeqId_6231_46	STC2			Stanniocalcin-2	8614	-0.286821	-0.161524	0.282408	-0.124452	-0.219298	0.0987659
32	SeqId_2431_17	Cathepsin G			Cathepsin G	1511	-0.286504	-0.0119027	0.108132	0.330882	0.0316523	0.218601
32	SeqId_11390_24	Carbonic Anhydrase VIII			Carbonic anhydrase-related protein	767	-0.286168	-0.366862	0.0695156	-0.206158	-0.623361	-0.301348
32	SeqId_7203_125	RFNG			Beta-1,3-N-acetylglucosaminyltransferase radical fringe	5986	-0.285986	0.026624	-0.12674	-0.127939	-0.0531396	-0.149924
32	SeqId_12788_6	SGF29			SAGA-associated factor 29 homolog	112869	-0.285971	-0.319653	0.266069	-0.179864	-0.359841	0.134906
32	SeqId_9077_10	MA1A2			Mannosyl-oligosaccharide 1,2-alpha-mannosidase IB	10905	-0.285929	-0.143347	-0.0847919	-0.179333	-0.325758	-0.114818
32	SeqId_16923_20	Profilin II			Profilin-2	5217	-0.285425	-0.307964	0.133211	-0.115348	-0.559796	-0.150177
32	SeqId_13085_18	GLP1R			Glucagon-like peptide 1 receptor	2740	-0.285294	0.164854	0.257256	-0.108961	0.597897	0.64934
32	SeqId_5443_62	ANP			Atrial triuretic factor	4878	-0.285143	-0.322709	-0.109316	-0.121198	-0.0935104	0.370339
32	SeqId_14039_33	kallikrein 5			Kallikrein-5	25818	-0.284996	-0.441888	0.170643	-0.168717	-0.616802	-0.188209
32	SeqId_15619_49	MOG			Myelin-oligodendrocyte glycoprotein	4340	-0.284953	-0.402669	0.166	-0.220284	-0.738897	-0.257313
32	SeqId_12366_16	CRGD			Gamma-crystallin D	1421	-0.28473	-0.369754	0.215124	-0.212324	-0.369265	0.111258
32	SeqId_8686_342	HIKES			Protein Hikeshi	51501	-0.284698	-0.16457	0.404213	-0.159264	-0.15615	0.484714
32	SeqId_9038_12	JTB			Protein JTB	10899	-0.284653	0.253206	-0.480906	-0.232704	-0.011278	-0.40439
32	SeqId_7016_12	GCNT1			Beta-1,3-galactosyl-O-glycosyl-glycoprotein beta-1,6-N-acetylglucosaminyltransferase	2650	-0.284634	-0.321289	0.187975	0.026248	-0.462841	0.0295556
32	SeqId_9573_108	TXD11			Thioredoxin domain-containing protein 11	51061	-0.284562	-0.417421	0.125639	-0.19936	-0.573893	-0.25907
32	SeqId_9547_29	EMID1			EMI domain-containing protein 1	129080	-0.284429	-0.418308	0.0525591	-0.225646	-0.595821	-0.206891
32	SeqId_2833_20	Kallikrein 4			Kallikrein-4	9622	-0.284025	-0.433273	0.0666469	-0.19786	-0.660474	-0.178567
32	SeqId_9123_18	DOS			Protein Dos	255057	-0.284003	-0.0816374	0.167741	0.0564361	-0.1236	0.180307
32	SeqId_16605_2	C1T9A			Complement C1q and tumor necrosis factor-related protein 9A	338872	-0.283888	-0.270644	0.190322	-0.14629	0.408632	0.576036
32	SeqId_8687_26	T106B			Transmembrane protein 106B	54664	-0.283879	-0.377028	0.0829044	-0.155548	-0.259472	-0.0374225
32	SeqId_5223_59	GCKR			Glucokise regulatory protein	2646	-0.28384	0.0545981	0.191395	-0.28991	-0.130891	0.113556
32	SeqId_16845_15	MPZL1			Myelin protein zero-like protein 1	9019	-0.28311	-0.441437	0.0817827	-0.149787	-0.638865	-0.15737
32	SeqId_13484_69	CO1A1			Collagen alpha-1(I) chain	1277	-0.283061	-0.104163	0.0616773	-0.24367	0.285889	0.38937
32	SeqId_10830_5	K0494			EF-hand calcium-binding domain-containing protein 14	9813	-0.282806	-0.248883	0.177222	-0.113769	-0.421318	-0.00589341
32	SeqId_9097_5	K1324			UPF0577 protein KIAA1324	57535	-0.282696	-0.291721	0.306059	-0.179232	0.0309849	0.481658
32	SeqId_12803_9	ZN329			Zinc finger protein 329	79673	-0.282677	-0.157483	0.267522	-0.103118	0.220621	0.394163
32	SeqId_11989_35	EMC1			ER membrane protein complex subunit 1	23065	-0.282519	-0.179954	-0.0191344	-0.0228701	-0.145246	-0.23302
32	SeqId_11107_25	TEN3			Teneurin-3	55714	-0.282381	-0.407476	0.199806	-0.366743	-0.359556	0.13766
32	SeqId_13089_6	HIF-1a			Hypoxia-inducible factor 1-alpha	3091	-0.28232	0.192977	0.207115	-0.137187	0.603275	0.556308
32	SeqId_3143_3	sCD4			T-cell surface glycoprotein CD4	920	-0.282111	-0.219336	-0.1938	0.00721387	-0.228279	0.0714938
32	SeqId_6357_83	ELA3B			Chymotrypsin-like elastase family member 3B	23436	-0.281759	0.154078	0.144177	-0.159271	0.531577	0.217035
32	SeqId_12516_13	TEAD4			Transcriptiol enhancer factor TEF-3	7004	-0.281142	0.230372	-0.104026	-0.240624	0.280827	0.19966
32	SeqId_2618_10	ERBB4			Receptor tyrosine-protein kise erbB-4	2066	-0.281059	-0.429233	-0.0079254	-0.292322	-0.539715	-0.270363
32	SeqId_7732_45	VAMP4			Vesicle-associated membrane protein 4	8674	-0.281056	-0.338641	0.169667	-0.194135	-0.526841	-0.0492688
32	SeqId_11336_9	FANCF			Fanconi anemia group F protein	2188	-0.281033	-0.364352	0.16795	-0.259465	-0.530702	-0.0378719
32	SeqId_2876_74	Topoisomerase I			D topoisomerase 1	7150	-0.280963	0.175292	0.111153	0.100561	-0.00576416	0.162134
32	SeqId_7240_2	MBTP1			Membrane-bound transcription factor site-1 protease	8720	-0.280599	-0.38806	0.248089	-0.150512	-0.62335	-0.0705271
32	SeqId_3290_50	CD109			CD109 antigen	135228	-0.279981	-0.0796082	-0.118335	-0.113079	-0.229181	-0.23432
32	SeqId_18228_30	NOP16			Nucleolar protein 16	51491	-0.279948	-0.323052	0.114768	-0.232528	-0.385023	0.0498249
32	SeqId_5651_50	PSG7			Putative pregncy-specific beta-1-glycoprotein 7	5676	-0.279749	-0.409057	0.0771635	-0.143268	-0.518273	-0.25855
32	SeqId_5621_64	THSD1			Thrombospondin type-1 domain-containing protein 1	55901	-0.279352	-0.266209	-0.0893002	-0.289934	-0.28808	-0.245065
32	SeqId_11587_5	MGAP			MAX gene-associated protein	23269	-0.279012	0.0301579	0.258586	-0.0681602	0.778781	0.581294
32	SeqId_7824_88	MSRB3			Methionine-R-sulfoxide reductase B3	253827	-0.278707	-0.428007	0.205937	-0.148693	-0.66592	-0.0946713
32	SeqId_6221_1	ADPGK			ADP-dependent glucokise	83440	-0.277793	-0.283915	-0.453426	-0.229831	-0.279194	-0.46444
32	SeqId_3320_49	IGFBP-7			Insulin-like growth factor-binding protein 7	3490	-0.277737	-0.184442	-0.210862	-0.119893	-0.102031	-0.296051
32	SeqId_13536_56	POLI			D polymerase iota	11201	-0.277177	-0.31088	0.0475387	-0.279677	-0.562593	-0.344191
32	SeqId_17163_117	Annexin III			Annexin A3	306	-0.277113	0.148567	0.0417362	-0.179061	-0.162704	-0.16041
32	SeqId_5676_54	ASIP			Agouti-sigling protein	434	-0.27691	-0.156016	-0.0672343	-0.201333	0.583809	0.498233
32	SeqId_11247_20	GS			N-acetylglutamate synthase, mitochondrial	162417	-0.276745	0.278432	0.0987753	-0.192247	0.0888626	0.185417
32	SeqId_19606_28	ihh			Indian hedgehog protein	3549	-0.276262	-0.0131885	-0.225368	-0.0713473	-0.229042	-0.383694
32	SeqId_14713_46	Azurocidin			Azurocidin	566	-0.276226	-0.312556	0.0621115	-0.19312	-0.349982	0.014665
32	SeqId_8309_12	HYAL1			Hyaluronidase-1	3373	-0.275948	-0.190837	-0.0499135	-0.228051	-0.390009	-0.199367
32	SeqId_12940_35	AL3B1			Aldehyde dehydrogese family 3 member B1	221	-0.275893	0.0898034	0.0567217	0.0495778	0.118279	0.272725
32	SeqId_10588_39	SIAT9			Lactosylceramide alpha-2,3-sialyltransferase	8869	-0.275591	-0.0190052	0.143027	-0.0839254	0.485933	0.520335
32	SeqId_3520_58	TGF-b3			Transforming growth factor beta-3	7043	-0.275426	-0.418828	-0.134166	0.0292012	-0.527865	-0.21167
32	SeqId_8908_14	KCE1L			Potassium voltage-gated channel subfamily E regulatory beta subunit 5	23630	-0.275127	0.291329	-0.0818206	-0.0707834	0.518145	0.376427
32	SeqId_5614_44	CRH			Corticoliberin	1392	-0.274838	-0.253636	0.190614	-0.246455	0.255414	0.393492
32	SeqId_8899_75	UD18			UDP-glucuronosyltransferase 1-8	54576	-0.274392	-0.400685	0.0446328	-0.254976	-0.0418757	0.271326
32	SeqId_3585_54	BASI			Basigin	682	-0.273943	-0.218417	-0.274185	-0.14757	-0.220961	-0.27723
32	SeqId_9774_59	RN150			RING finger protein 150	57484	-0.273738	-0.0568577	0.149031	-0.159937	-0.161159	-0.105964
32	SeqId_8976_13	B4GN1			Beta-1,4 N-acetylgalactosaminyltransferase 1	2583	-0.273524	-0.221368	0.116848	-0.176588	-0.387039	-0.0472093
32	SeqId_14063_17	OSM			Oncostatin-M	5008	-0.273219	-0.00617251	0.12847	-0.184189	0.471505	0.479188
32	SeqId_13515_8	RPR1A			Regulation of nuclear pre-mR domain-containing protein 1A	55197	-0.273072	-0.232814	0.197924	-0.122127	0.455888	0.530841
32	SeqId_11387_3	ATF6B			Cyclic AMP-dependent transcription factor ATF-6 beta	1388	-0.273011	-0.138487	-0.0258532	-0.188644	0.078917	0.133198
32	SeqId_3486_58	b-ECGF			Fibroblast growth factor 1	2246	-0.272925	-0.286265	-0.014847	-0.34458	-0.335028	-0.200665
32	SeqId_13107_9	LYPD3			Ly6/PLAUR domain-containing protein 3	27076	-0.272864	0.250359	-0.153672	-0.1612	0.313252	0.152003
32	SeqId_4420_7	ADAM12			Disintegrin and metalloproteise domain-containing protein 12	8038	-0.272856	-0.321969	0.109638	-0.0274761	-0.217634	0.214939
32	SeqId_4437_56	ENTP5			Ectonucleoside triphosphate diphosphohydrolase 5	957	-0.272642	0.189025	0.0652779	-0.0682249	-0.0805336	-0.0834579
32	SeqId_12862_14	CASL			Enhancer of filamentation 1	4739	-0.272585	0.0853072	0.334998	-0.27864	-0.115929	0.353347
32	SeqId_6451_64	ASPN			Asporin	54829	-0.272521	-0.169655	-0.18964	-0.177985	-0.291683	-0.382422
32	SeqId_4703_87	TNF-b			Lymphotoxin-alpha	4049	-0.272358	-0.197247	0.268795	-0.0434979	0.478814	0.648338
32	SeqId_3445_53	IL-15 Ra			Interleukin-15 receptor subunit alpha	3601	-0.27224	0.224737	-0.174913	0.0272304	0.29269	0.262227
32	SeqId_3587_53	BMP10			Bone morphogenetic protein 10	27302	-0.272018	-0.39652	-0.159616	0.0320761	-0.507246	-0.2445
32	SeqId_7947_19	AP4AT			AP-4 complex accessory subunit tepsin	146705	-0.271945	-0.202664	0.147974	-0.166307	-0.204877	0.260769
32	SeqId_7982_10	RM32			39S ribosomal protein L32, mitochondrial	64983	-0.271725	-0.434209	0.100866	-0.32133	-0.377641	0.0853724
32	SeqId_13655_34	Nucleolin			Nucleolin	4691	-0.271641	0.0844691	-0.0300976	0.175992	0.188245	0.257098
32	SeqId_5230_99	HMGR			3-hydroxy-3-methylglutaryl-coenzyme A reductase	3156	-0.271631	-0.313029	0.184099	-0.220278	-0.610022	-0.171903
32	SeqId_16756_30	GDF7			Growth/differentiation factor 7	151449	-0.271584	-0.334771	0.199618	-0.262338	-0.0429426	0.359531
32	SeqId_8340_9	DB110			Beta-defensin 110	245913	-0.271308	-0.409493	0.199149	-0.0706029	-0.653831	-0.182843
32	SeqId_16298_84	sPLA(2)-IID			Group IID secretory phospholipase A2	26279	-0.271268	-0.195585	0.159729	-0.178743	-0.220189	-0.0426313
32	SeqId_3283_21	BGH3			Transforming growth factor-beta-induced protein ig-h3	7045	-0.270782	-0.225763	-0.13592	-0.228404	-0.434816	-0.511834
32	SeqId_9513_9	FGF22			Fibroblast growth factor 22	27006	-0.27075	-0.240493	0.19986	-0.092079	0.40948	0.532403
32	SeqId_8660_5	OLFL3			Olfactomedin-like protein 3	56944	-0.270412	-0.216301	-0.0887895	-0.105842	-0.0423999	-0.152932
32	SeqId_8222_49	CDHR3			Cadherin-related family member 3	222256	-0.270156	-0.358849	-0.0510934	-0.0886338	-0.428839	-0.163391
32	SeqId_11708_2	LCN1			Lipocalin-1	3933	-0.269897	0.0854132	-0.19255	-0.112411	-0.115438	-0.263486
32	SeqId_8748_45	HG2A			HLA class II histocompatibility antigen gamma chain	972	-0.269679	0.147002	0.158329	-0.15552	0.457538	0.293186
32	SeqId_13412_5	WFDC6			WAP four-disulfide core domain protein 6	140870	-0.26957	0.0488555	0.24779	-0.162073	0.370719	0.355085
32	SeqId_9932_49	SEM4F			Semaphorin-4F	10505	-0.269488	-0.303966	0.26915	-0.190375	0.526895	0.589945
32	SeqId_18389_11	IF1			Interferon alpha-1/13	3439	-0.269088	0.0649619	0.156117	-0.229016	0.16596	0.190622
32	SeqId_14615_46	KRA24			Keratin-associated protein 2-4	730755	-0.268917	-0.241271	-0.313554	-0.180058	0.142794	-0.131673
32	SeqId_13519_112	ARHGP			Rho guanine nucleotide exchange factor 25	115557	-0.268499	-0.236965	-0.0753965	-0.205533	-0.340089	-0.0198762
32	SeqId_17750_8	RIR2			Ribonucleoside-diphosphate reductase subunit M2	6241	-0.267913	-0.0534839	-0.263937	-0.0646512	-0.323541	-0.311391
32	SeqId_6448_36	Sema E			Semaphorin-3C	10512	-0.26782	-0.197933	-0.170363	-0.248267	0.417532	0.351507
32	SeqId_4261_55	paraoxose 1			Serum paraoxose/arylesterase 1	5444	-0.267817	-0.260033	0.0640768	-0.12545	-0.61452	-0.0303387
32	SeqId_11838_130	FA38A			Piezo-type mechanosensitive ion channel component 1	9780	-0.267768	-0.112821	0.0929746	-0.191163	-0.165311	-0.192035
32	SeqId_5606_24	MFAP1			Microfibrillar-associated protein 1	4236	-0.26765	-0.256623	0.184299	-0.0605164	-0.291427	0.0454543
32	SeqId_3404_51	TPSG1			Tryptase gamma	25823	-0.267421	-0.261443	0.0240446	-0.155519	-0.532457	-0.387371
32	SeqId_2837_3	Met			Hepatocyte growth factor receptor	4233	-0.267303	-0.203571	-0.120366	-0.00918652	-0.400708	-0.352086
32	SeqId_18925_24	Proteasome subunit alpha type 5			Proteasome subunit alpha type-5	5686	-0.266878	-0.1998	-0.0274639	0.0558157	0.0286502	-0.169855
32	SeqId_11375_49	FOXL2			Forkhead box protein L2	668	-0.266476	-0.164096	0.266427	-0.121829	-0.232748	0.173846
32	SeqId_12510_3	STAP1			Sigl-transducing adaptor protein 1	26228	-0.266261	-0.137417	-0.158525	-0.326137	0.079656	-0.0239681
32	SeqId_2734_49	NKp44			tural cytotoxicity triggering receptor 2	9436	-0.265866	-0.139469	-0.0513807	-0.153616	-0.709166	-0.352396
32	SeqId_17441_4	Alkaline phosphatase, intestine			Intestil-type alkaline phosphatase	248	-0.265742	0.065877	0.0456281	-0.0555687	-0.0259736	-0.109182
32	SeqId_7265_32	OSTN			Osteocrin	344901	-0.265568	-0.340183	0.21598	-0.136369	-0.648922	-0.178701
32	SeqId_13516_46	TMM85			ER membrane protein complex subunit 4	51234	-0.265301	-0.0985742	0.114573	-0.0437924	0.641544	0.671923
32	SeqId_13493_5	GRID1			Glutamate receptor ionotropic, delta-1	2894	-0.264933	0.0810909	0.153865	-0.24846	0.297507	0.292722
32	CompKN1644	heptanoate (7:0)	Lipid	Medium Chain Fatty Acid			-0.264903	-0.0108489	-0.0276896	0.0435119	-0.0326853	-0.0543656
32	SeqId_9582_93	SUSD1			Sushi domain-containing protein 1	64420	-0.263603	-0.272207	0.144809	-0.170333	-0.313704	-0.00976287
32	SeqId_8838_10	CASC4			Protein CASC4	113201	-0.263528	-0.417359	-0.127634	-0.168727	-0.597797	-0.467009
32	SeqId_11678_105	CXD2			Gap junction delta-2 protein	57369	-0.263436	0.00522298	0.193516	-0.0894154	0.608405	0.41929
32	SeqId_9290_8	RMD3			Regulator of microtubule dymics protein 3	55177	-0.263154	-0.29927	0.162039	-0.155627	-0.1833	0.271487
32	SeqId_11220_53	CJ105			Uncharacterized protein C10orf105	414152	-0.262771	-0.353508	0.135531	-0.19903	0.272667	0.469966
32	SeqId_18324_61	SUOX			Sulfite oxidase, mitochondrial	6821	-0.26273	0.243268	-0.0619914	-0.1643	-0.143242	-0.365642
32	SeqId_12880_1	SV2A			Syptic vesicle glycoprotein 2A	9900	-0.262641	-0.296738	0.30025	-0.163612	-0.184157	0.289112
32	SeqId_15626_223	Perlecan			Basement membrane-specific heparan sulfate proteoglycan core protein	3339	-0.262527	-0.196899	-0.261293	-0.20833	-0.344364	-0.390863
32	SeqId_7871_16	T132A			Transmembrane protein 132A	54972	-0.262343	-0.206197	-0.217131	-0.16849	-0.234567	-0.125314
32	SeqId_13510_7	AT2A3			Sarcoplasmic/endoplasmic reticulum calcium ATPase 3	489	-0.262212	0.045438	-0.179211	-0.0697622	-0.164367	-0.223887
32	SeqId_8941_4	NLGN3			Neuroligin-3	54413	-0.261898	-0.428124	-0.00171156	-0.180272	-0.60354	-0.0918339
32	SeqId_2961_1	Protein C			Vitamin K-dependent protein C	5624	-0.261694	-0.0424113	0.0884892	-0.14872	-0.161149	-0.183562
32	SeqId_7887_57	COX5B			Cytochrome c oxidase subunit 5B, mitochondrial	1329	-0.261303	-0.375625	0.0913881	-0.0680724	-0.533234	-0.247327
32	SeqId_12514_16	METTL1			tR (guanine-N(7)-)-methyltransferase	4234	-0.261222	0.25259	0.168222	-0.177017	0.306664	0.495891
32	SeqId_16070_7	WIF-1			Wnt inhibitory factor 1	11197	-0.260922	0.160519	-0.186109	-0.136623	-0.291323	-0.443046
32	SeqId_17495_141	SIR3			D-dependent protein deacetylase sirtuin-3, mitochondrial	23410	-0.260756	-0.203816	-0.230548	-0.197349	-0.336817	-0.339145
32	SeqId_4693_72	3HIDH			3-hydroxyisobutyrate dehydrogese, mitochondrial	11112	-0.260415	-0.099488	0.203306	-0.0338224	-0.0331208	0.127765
32	SeqId_6543_182	PRRP			Prolactin-releasing peptide	51052	-0.260381	0.21758	0.240472	-0.186158	0.719625	0.547607
32	SeqId_16536_3	HMGA1			High mobility group protein HMG-I/HMG-Y	3159	-0.260366	-0.270051	-0.164769	-0.342153	-0.18083	-0.268025
32	SeqId_2637_77	Macrophage mannose receptor			Macrophage mannose receptor 1	4360	-0.260362	-0.0721137	-0.181083	-0.149268	-0.245972	-0.31299
32	SeqId_13056_18	S6A16			Orphan sodium- and chloride-dependent neurotransmitter transporter NTT5	28968	-0.260092	0.0548227	0.123923	-0.214678	0.394982	0.283076
32	SeqId_12872_35	CNGA2			Cyclic nucleotide-gated olfactory channel	1260	-0.259637	-0.324447	0.259378	-0.347961	0.317103	0.341436
32	SeqId_10361_25	OAS1			2'-5'-oligoadenylate synthase 1	4938	-0.259382	-0.375172	0.245436	-0.216221	-0.366735	0.260667
32	SeqId_7754_11	JAG1			Protein jagged-1	182	-0.259368	-0.281124	0.301831	-0.14175	-0.150068	0.476086
32	SeqId_8327_26	DPEP2			Dipeptidase 2	64174	-0.259106	-0.160768	-0.0492318	-0.140494	0.0600867	-0.0493482
32	SeqId_5280_68	GHC2			Mitochondrial glutamate carrier 2	83733	-0.259055	-0.169584	0.116458	-0.134962	-0.323316	0.0013132
32	SeqId_12875_28	UBTD2			Ubiquitin domain-containing protein 2	92181	-0.258842	-0.314605	0.118831	0.279646	-0.140406	0.0719903
32	SeqId_18874_66	CEBPA			CCAAT/enhancer-binding protein alpha	1050	-0.25876	-0.20819	0.145401	0.0808464	0.283306	0.280538
32	SeqId_5029_3	SEPR			Prolyl endopeptidase FAP	2191	-0.258702	-0.0298315	0.061846	-0.178803	-0.177243	-0.116213
32	SeqId_12882_7	PAR11			Poly [ADP-ribose] polymerase 11	57097	-0.258653	-0.00956475	0.210502	0.15712	0.301192	0.465241
32	SeqId_11486_26	ZN174			Zinc finger protein 174	7727	-0.258382	-0.0873957	0.0729394	-0.114965	0.377335	0.229297
32	SeqId_4718_5	PPIB			Peptidyl-prolyl cis-trans isomerase B	5479	-0.258061	-0.0672717	0.1287	-0.15266	0.553637	0.531919
32	SeqId_19636_23	HLA-G			HLA class I histocompatibility antigen, alpha chain G	3135	-0.257924	-0.223052	-0.168001	-0.0985482	-0.338511	-0.41676
32	SeqId_8106_15	SSRA			Translocon-associated protein subunit alpha	6745	-0.25791	0.0546764	0.337172	-0.268878	0.13154	0.402751
32	SeqId_6404_20	C1QRF			C1q-related factor	10882	-0.257823	-0.0976443	-0.243608	-0.155025	-0.158292	-0.389005
32	SeqId_9947_22	TOPB1			D topoisomerase 2-binding protein 1	11073	-0.25747	-0.0987545	0.080319	-0.0603859	0.152966	-0.0515518
32	SeqId_13375_48	SNG3			Syptogyrin-3	9143	-0.257051	-0.0652788	0.22297	-0.130067	0.678299	0.514398
32	SeqId_12553_5	VRK1			Serine/threonine-protein kise VRK1	7443	-0.256954	-0.215458	0.363739	-0.0540469	0.492174	0.699134
32	SeqId_11142_11	ANGL1			Angiopoietin-related protein 1	9068	-0.255769	-0.178908	-0.283579	-0.106702	-0.258736	-0.420259
32	SeqId_15522_2	GAPR1			Golgi-associated plant pathogenesis-related protein 1	152007	-0.255322	-0.0329072	-0.0982346	-0.0950499	-0.284545	-0.279266
32	SeqId_8318_13	SPRE1			Sprouty-related, EVH1 domain-containing protein 1	161742	-0.255157	-0.0886764	0.195759	-0.0705277	-0.408826	-0.0826941
32	SeqId_5764_4	GALT2			Polypeptide N-acetylgalactosaminyltransferase 2	2590	-0.255097	-0.248023	0.145208	-0.293827	-0.0326468	0.214509
32	SeqId_7006_4	COPA1			Collagen alpha-1(XXV) chain	84570	-0.254975	-0.332413	0.213899	-0.146499	-0.668555	-0.136568
32	SeqId_9287_6	SPRE			Sepiapterin reductase	6697	-0.254876	0.0203598	-0.0923603	-0.127528	-0.417122	-0.397993
32	SeqId_5755_29	GIP			Gastric inhibitory polypeptide	2695	-0.254829	-0.23034	0.23498	-0.238911	-0.0231564	0.225279
32	SeqId_7810_20	C1QTNF5			Complement C1q tumor necrosis factor-related protein 5	114902	-0.254531	-0.271264	-0.0587569	-0.197975	-0.388802	-0.280636
32	SeqId_12751_26	ZHX1			Zinc fingers and homeoboxes protein 1	11244	-0.254476	-0.27162	0.206134	-0.168571	-0.270547	0.250978
32	SeqId_13093_6	SECTM1			Secreted and transmembrane protein 1	6398	-0.254473	0.151278	-0.265982	-0.0174947	0.272942	0.123277
32	SeqId_10705_14	SIA7C			Alpha-N-acetylgalactosaminide alpha-2,6-sialyltransferase 3	256435	-0.253983	-0.346552	0.108119	-0.183916	-0.357399	0.0429794
32	SeqId_18863_176	CHST2			Carbohydrate sulfotransferase 2	9435	-0.253717	-0.118418	0.0713821	-0.316435	0.140283	0.262131
32	SeqId_8236_8	CR032			UPF0729 protein C18orf32	497661	-0.253617	-0.184412	0.172581	-0.247792	-0.183476	0.0976404
32	SeqId_9719_145	MMP-16			Matrix metalloproteise-16	4325	-0.253496	-0.214493	-0.0494727	-0.128325	0.270356	0.145131
32	SeqId_8756_41	KCE1L			Potassium voltage-gated channel subfamily E regulatory beta subunit 5	23630	-0.253382	-0.344884	0.232235	-0.233392	-0.409869	0.0745306
32	SeqId_6413_79	LIPK			Lipase member K	643414	-0.253283	-0.228607	0.101575	-0.0387462	-0.529858	-0.284259
32	SeqId_9398_30	GALP			Galanin-like peptide	85569	-0.253192	0.0041534	0.208575	-0.136712	0.409222	0.528075
32	SeqId_13027_20	CBX7			Chromobox protein homolog 7	23492	-0.25283	-0.0112643	0.0311382	-0.0292126	0.55204	0.50281
32	SeqId_18814_21	Activin AC			Inhibin beta A chain:Inhibin beta C chain heterodimer	3624|3626	-0.252714	-0.226465	-0.0146662	-0.186585	-0.176851	-0.0992869
32	SeqId_7981_230	B3GT6			Beta-1,3-galactosyltransferase 6	126792	-0.252518	-0.0842959	-0.0747458	-0.128925	-0.193069	-0.0885548
32	SeqId_11324_3	PXDNL			Peroxidasin-like protein	137902	-0.252455	-0.147472	0.305447	-0.109207	0.394329	0.619713
32	SeqId_4533_76	ATS15			A disintegrin and metalloproteise with thrombospondin motifs 15	170689	-0.252289	-0.371844	0.0273969	-0.180764	-0.601274	-0.119756
32	SeqId_9899_28	KIF1C			Kinesin-like protein KIF1C	10749	-0.252219	-0.274742	0.0891892	-0.117375	-0.293497	-0.0798909
32	SeqId_11177_16	K2C5			Keratin, type II cytoskeletal 5	3852	-0.252117	-0.106139	-0.214392	-0.145301	-0.153808	-0.303518
32	SeqId_5659_11	TRH			Pro-Thyrotropin-releasing hormone	7200	-0.251966	-0.121637	0.164438	-0.275034	0.284639	0.430567
32	SeqId_3620_67	IL22RA1			Interleukin-22 receptor subunit alpha-1	58985	-0.251961	0.199227	0.1029	0.0353144	0.366279	0.444896
32	SeqId_8285_64	PACA			Pituitary adenylate cyclase-activating polypeptide	116	-0.251959	-0.308794	0.170985	-0.282639	-0.351785	-0.058382
32	SeqId_12504_26	LMOD1			Leiomodin-1	25802	-0.251767	0.234335	0.0193019	-0.0262219	-0.0688884	0.099209
32	SeqId_17336_54	CR3L2			Cyclic AMP-responsive element-binding protein 3-like protein 2	64764	-0.251749	-0.305291	0.20164	-0.0250988	-0.384044	0.0260982
32	SeqId_8273_84	IL31R			Interleukin-31 receptor subunit alpha	133396	-0.251693	-0.131132	0.18824	-0.0835365	0.304171	0.213721
32	SeqId_3881_49	DLC8			Dynein light chain 1, cytoplasmic	8655	-0.25168	-0.239378	-0.00260528	-0.0636844	-0.579362	-0.169619
32	SeqId_3206_4	LYVE1			Lymphatic vessel endothelial hyaluronic acid receptor 1	10894	-0.251669	-0.106866	-0.211087	-0.188832	-0.345367	-0.395411
32	SeqId_12815_9	SYIC			Isoleucine--tR ligase, cytoplasmic	3376	-0.251564	0.00216798	0.0653784	-0.248317	-0.213345	-0.176357
32	SeqId_18264_12	CCD25			Coiled-coil domain-containing protein 25	55246	-0.251093	-0.0277563	0.129306	-0.135245	-0.0982289	-0.117889
32	SeqId_5653_23	PRS37			Probable ictive serine protease 37	136242	-0.251036	-0.211012	0.205621	-0.265198	-0.266574	0.131373
32	SeqId_18933_4	TGM4			Protein-glutamine gamma-glutamyltransferase 4	7047	-0.250413	-0.17341	-0.0325283	-0.137842	-0.0509159	-0.0816956
32	SeqId_12636_113	SMYD2			N-lysine methyltransferase SMYD2	56950	-0.250389	-0.157117	0.1519	-0.160923	-0.410513	-0.0073108
32	SeqId_12534_10	CACO2			Calcium-binding and coiled-coil domain-containing protein 2	10241	-0.249687	0.0675195	-0.326674	-0.101356	0.312482	-0.144992
32	SeqId_9216_100	PLXB2			Plexin-B2	23654	-0.249298	-0.254	-0.140406	-0.144295	-0.543236	-0.444102
32	SeqId_17362_5	VHL			Von Hippel-Lindau disease tumor suppressor	7428	-0.249057	0.0593798	0.26919	-0.0704282	0.329848	0.379588
32	SeqId_13561_5	5HT6R			5-hydroxytryptamine receptor 6	3362	-0.248568	-0.127654	0.255966	-0.138139	0.459714	0.451902
32	SeqId_7137_8	MSRA			Mitochondrial peptide methionine sulfoxide reductase	4482	-0.248563	-0.205515	0.134791	-0.150123	-0.486583	-0.329085
32	SeqId_6414_8	OAF			Out at first protein homolog	220323	-0.248325	-0.0939092	-0.115187	-0.237605	-0.164918	-0.273055
32	SeqId_10367_62	IL-12			Interleukin-12	3592|3593	-0.247726	-0.313141	0.19313	-0.0989215	-0.405985	-0.0309558
32	SeqId_17727_1	Securin			Securin	9232	-0.247633	-0.0855206	0.245975	-0.0869424	0.164066	0.409034
32	SeqId_11155_16	CO6A5			Collagen alpha-5(VI) chain	256076	-0.247389	-0.194365	0.109478	-0.245529	-0.42355	-0.125135
32	SeqId_9092_33	ANGL1			Angiopoietin-related protein 1	9068	-0.247324	0.202645	-0.0970666	-0.0921056	0.806163	0.530421
32	SeqId_16304_6	LGR4			Leucine-rich repeat-containing G-protein coupled receptor 4	55366	-0.247117	-0.00648697	0.0746174	-0.12873	0.0600371	0.0668765
32	SeqId_5735_54	C1GLC			C1GALT1-specific chaperone 1	29071	-0.246465	-0.118528	0.12072	0.0163738	0.600174	0.717076
32	SeqId_4880_21	GDF2			Growth/differentiation factor 2	2658	-0.246434	-0.0450494	-0.190926	-0.131803	-0.322846	-0.322118
32	SeqId_4541_49	CDON			Cell adhesion molecule-related/down-regulated by oncogenes	50937	-0.246366	-0.145543	-0.0294412	-0.117002	-0.249469	-0.171622
32	SeqId_12671_35	ST1B1			Sulfotransferase family cytosolic 1B member 1	27284	-0.246108	-0.14291	0.0085414	-0.0158211	-0.121115	0.015915
32	SeqId_6039_24	CRHBP			Corticotropin-releasing factor-binding protein	1393	-0.245984	-0.103894	-0.210274	-0.238782	-0.0821872	-0.160505
32	SeqId_14329_4	DIDO1			Death-inducer obliterator 1	11083	-0.245877	0.0569365	0.168182	-0.100748	0.485442	0.557592
32	SeqId_10624_45	ISK13			Serine protease inhibitor Kazal-type 13	153218	-0.245795	-0.229993	0.142147	-0.148057	0.13331	0.384934
32	SeqId_9794_17	ADCK4			AarF domain-containing protein kise 4	79934	-0.245161	-0.362394	0.0918903	-0.273853	-0.493241	-0.242217
32	SeqId_14254_27	PTN4			Tyrosine-protein phosphatase non-receptor type 4	5775	-0.244816	0.00100952	0.0395784	0.0111114	-0.200508	-0.0912111
32	SeqId_12651_21	PDK2			[Pyruvate dehydrogese (acetyl-transferring)] kise isozyme 2, mitochondrial	5164	-0.244649	-0.0228985	0.176518	-0.176646	0.104995	0.438568
32	SeqId_4459_68	PCSK7			Proprotein convertase subtilisin/kexin type 7	9159	-0.244466	-0.123506	-0.105038	-0.0647468	0.11809	0.076478
32	SeqId_6547_83	TM11D			Transmembrane protease serine 11D	9407	-0.244377	-0.110358	0.185729	-0.14753	0.327626	0.518275
32	SeqId_18830_1	Omentin			Intelectin-1	55600	-0.244169	0.187215	-0.466364	-0.078315	-0.0817117	-0.538936
32	SeqId_4832_75	TRAIL R1			Tumor necrosis factor receptor superfamily member 10A	8797	-0.244021	-0.149178	0.153712	0.0273895	0.34452	0.455557
32	SeqId_17348_5	SYJ2B			Syptojanin-2-binding protein	55333	-0.243912	0.275884	0.198605	-0.0970184	0.313835	0.42227
32	SeqId_8800_14	TTC17			Tetratricopeptide repeat protein 17	55761	-0.243825	-0.334209	0.132229	-0.211995	0.402162	0.521105
32	SeqId_10917_40	GBGT2			Guanine nucleotide-binding protein G(I)/G(S)/G(O) subunit gamma-T2	2793	-0.243505	-0.354128	-0.115393	-0.0951319	-0.174909	-0.220903
32	SeqId_8842_16	GRM1C			GRAM domain-containing protein 1C	54762	-0.242698	-0.285613	-0.0682513	-0.138039	-0.320409	-0.0531992
32	SeqId_6493_9	CBPZ			Carboxypeptidase Z	8532	-0.242618	-0.128681	0.186826	-0.151951	0.258143	0.469314
32	SeqId_4542_24	Clusterin			Clusterin	1191	-0.242011	0.143481	0.0700402	0.0491273	0.279141	0.0567407
32	SeqId_12595_11	TMOD1			Tropomodulin-1	7111	-0.241904	-0.24456	0.0137241	0.346518	-0.165284	0.00406668
32	SeqId_7144_234	KAZD1			Kazal-type serine protease inhibitor domain-containing protein 1	81621	-0.241228	-0.00784248	-0.0227285	-0.130976	-0.166779	-0.12953
32	SeqId_8839_4	Metaxin-2			Metaxin-2	10651	-0.241156	-0.0307464	0.275016	-0.157299	0.571853	0.627939
32	SeqId_7745_3	ZCD1			CDGSH iron-sulfur domain-containing protein 1	55847	-0.240937	0.231052	-0.141348	-0.0807602	0.435877	0.157095
32	SeqId_5688_65	CBLN4			Cerebellin-4	140689	-0.240827	0.00227365	0.0741592	-0.170616	-0.0390694	0.032998
32	SeqId_15581_16	FANK1			Fibronectin type 3 and ankyrin repeat domains protein 1	92565	-0.240717	-0.175454	0.137897	-0.137642	-0.392561	-0.302978
32	SeqId_2742_68	Siglec-7			Sialic acid-binding Ig-like lectin 7	27036	-0.240508	-0.149094	-0.0346874	-0.163085	-0.203723	-0.122397
32	SeqId_6620_82	LIGO1			Leucine-rich repeat and immunoglobulin-like domain-containing nogo receptor-interacting protein 1	84894	-0.24042	0.0935856	-0.277006	-0.158166	-0.148689	-0.287821
32	SeqId_2599_51	4-1BB ligand			Tumor necrosis factor ligand superfamily member 9	8744	-0.239605	-0.266467	-0.015098	-0.1454	-0.421256	-0.307652
32	SeqId_8459_10	BMP-6			Bone morphogenetic protein 6	654	-0.239181	-0.152912	-0.176189	-0.117071	-0.350107	-0.235188
32	SeqId_8597_1	TMEM9			Transmembrane protein 9	252839	-0.238713	-0.133071	0.238051	-0.537643	-0.18295	-0.0144028
32	SeqId_17356_34	IL1FA			Interleukin-1 family member 10	84639	-0.238683	-0.0559246	0.172999	-0.0781537	-0.344613	-0.166226
32	SeqId_7624_19	ANK2			Ankyrin-2	287	-0.238669	-0.318193	0.158129	-0.294711	0.397855	0.53697
32	SeqId_5015_15	PAFAH			Platelet-activating factor acetylhydrolase	7941	-0.238482	0.218374	-0.107923	-0.000805164	-0.0477369	-0.0842339
32	SeqId_10713_151	CLM7			CMRF35-like molecule 7	124599	-0.238396	-0.289993	-0.0350953	-0.15512	-0.507805	-0.300151
32	SeqId_10014_31	SLUG			Zinc finger protein SI2	6591	-0.238278	0.124664	0.169438	-0.166483	-0.00933205	0.0888078
32	SeqId_12873_11	LEUK			Leukosialin	6693	-0.238019	-0.120611	-0.0259935	-0.00541238	-0.371457	-0.335748
32	SeqId_9089_77	JPH3			Junctophilin-3	57338	-0.238001	-0.211786	0.261671	-0.1928	0.551619	0.614234
32	SeqId_17776_15	PECR			Peroxisomal trans-2-enoyl-CoA reductase	55825	-0.237862	-0.0540096	0.395207	-0.117104	0.495076	0.699764
32	SeqId_12711_19	CXA8			Gap junction alpha-8 protein	2703	-0.237828	-0.28068	0.0715557	-0.140572	-0.243134	-0.0638544
32	SeqId_6304_8	C1QT1			Complement C1q tumor necrosis factor-related protein 1	114897	-0.237577	-0.025517	-0.144453	0.0770892	0.238604	0.0968714
32	SeqId_5483_1	RGMA			Repulsive guidance molecule A	56963	-0.237429	-0.150895	-0.289759	-0.184564	-0.314535	-0.428394
32	SeqId_3191_50	WFKN1			WAP, kazal, immunoglobulin, kunitz and NTR domain-containing protein 1	117166	-0.23727	-0.356898	-0.0201169	-0.22451	-0.465475	-0.0386794
32	SeqId_11242_33	TGM1			Protein-glutamine gamma-glutamyltransferase K	7051	-0.237089	-0.270437	0.0907376	-0.168769	-0.440284	-0.271435
32	SeqId_6425_87	MMP19			Matrix metalloproteise-19	4327	-0.236741	-0.104274	-0.293455	-0.109161	-0.267839	-0.319494
32	SeqId_12667_2	GUAD			Guanine deamise	9615	-0.236463	-0.130194	0.385096	0.0316357	0.722781	0.727197
32	SeqId_11969_5	S100A2			Protein S100-A2	6273	-0.236362	-0.164912	-0.167304	-0.135814	-0.599583	-0.42514
32	SeqId_16932_5	SULT 1E			Estrogen sulfotransferase	6783	-0.236048	0.104056	0.0829724	-0.0987741	-0.0313745	0.0459165
32	SeqId_6385_63	VWA1			von Willebrand factor A domain-containing protein 1	64856	-0.235969	-0.197014	-0.0541574	-0.222653	-0.260911	-0.240193
32	SeqId_7737_76	ITB6			Integrin beta-6	3694	-0.235969	-0.00755529	0.157721	-0.0815588	-0.0188185	0.0422715
32	SeqId_16773_29	SCUB3			Sigl peptide, CUB and EGF-like domain-containing protein 3	222663	-0.235856	-0.275288	-0.109935	-0.215477	-0.358783	-0.183646
32	SeqId_12705_9	HERC1			Probable E3 ubiquitin-protein ligase HERC1	8925	-0.235827	0.105956	0.0665403	-0.0478424	0.14069	0.364387
32	SeqId_9051_13	IL32			Interleukin-32	9235	-0.235694	-0.236812	0.182161	-0.197547	0.227686	0.527219
32	SeqId_8079_39	EID3			EP300-interacting inhibitor of differentiation 3	493861	-0.235599	-0.253975	0.07188	-0.131125	-0.382786	-0.120684
32	SeqId_9111_40	JPH4			Junctophilin-4	84502	-0.235172	-0.145834	0.225084	-0.220268	0.127804	0.397287
32	SeqId_8390_25	CX7A1			Cytochrome c oxidase subunit 7A1, mitochondrial	1346	-0.234322	-0.232757	0.134474	-0.194866	-0.22184	0.195447
32	SeqId_10022_207	POLH			D polymerase eta	5429	-0.234178	-0.278481	0.134051	-0.185064	-0.402396	-0.252935
32	SeqId_7115_5	Semenogelin			Semenogelin-1	6406	-0.233918	-0.0643824	0.13386	-0.199104	-0.212547	-0.0495714
32	SeqId_7073_69	CV015			Uncharacterized protein C22orf15	150248	-0.233748	-0.335331	0.152863	-0.123881	-0.475657	-0.0651446
32	SeqId_13665_35	PP2A, subunit B			Serine/threonine-protein phosphatase 2A regulatory subunit B'' subunit alpha	5523	-0.233727	-0.00782698	0.0131623	-0.274689	0.11752	-0.0284103
32	SeqId_3059_50	BAFF			Tumor necrosis factor ligand superfamily member 13B	10673	-0.233397	-0.206518	-0.0919568	-0.0574493	-0.113303	0.0566783
32	SeqId_19564_61	IRF4			Interferon regulatory factor 4	3662	-0.23332	-0.0732452	0.0918517	-0.114534	0.439637	0.341725
32	SeqId_9365_91	EYS			Protein eyes shut homolog	346007	-0.23294	0.21238	0.123748	-0.0430966	0.0868574	-0.0124469
32	SeqId_4971_1	CATZ			Cathepsin Z	1522	-0.232522	-0.0620738	-0.260318	-0.195925	-0.25772	-0.324838
32	SeqId_10438_19	CSF2R			Granulocyte-macrophage colony-stimulating factor receptor subunit alpha	1438	-0.232358	-0.00674521	-0.0153151	-0.0489195	0.411645	0.392208
32	SeqId_9550_153	TTC17			Tetratricopeptide repeat protein 17	55761	-0.232088	-0.207313	0.130795	-0.0561143	-0.479769	-0.0523857
32	SeqId_9486_13	DB125			Beta-defensin 125	245938	-0.231943	-0.119496	0.18423	-0.141389	-0.0991924	0.0402931
32	SeqId_13580_2	Sperm-associated antigen 2			UDP-N-acetylhexosamine pyrophosphorylase	6675	-0.2316	-0.211899	0.029047	-0.0510869	-0.159945	-0.0102671
32	SeqId_19168_71	PPIP1			Proline-serine-threonine phosphatase-interacting protein 1	9051	-0.231528	0.0381666	-0.0410114	0.442835	0.0316973	0.038047
32	SeqId_2505_49	GFRa-3			GDNF family receptor alpha-3	2676	-0.231119	0.150065	0.100509	0.015883	0.363317	0.400152
32	SeqId_2828_82	HAI-1			Kunitz-type protease inhibitor 1	6692	-0.230256	0.071178	-0.216136	-0.111424	-0.185622	-0.260103
32	SeqId_2773_50	IL-10			Interleukin-10	3586	-0.230169	-0.256526	0.0450399	-0.113438	-0.503644	-0.207883
32	SeqId_12743_18	BAG5			BAG family molecular chaperone regulator 5	9529	-0.229928	-0.347731	0.118068	-0.125608	-0.426108	-0.164326
32	SeqId_5082_51	IL-1 sR9			X-linked interleukin-1 receptor accessory protein-like 2	26280	-0.229541	-0.0964851	0.175553	-0.113545	-0.565414	-0.130456
32	SeqId_15403_53	ID2			D-binding protein inhibitor ID-2	3398	-0.229469	-0.198393	0.246567	0.506191	0.0293648	0.13296
32	SeqId_11231_12	ADXL			Adrenodoxin-like protein, mitochondrial	112812	-0.229363	-0.301893	0.0686227	-0.138338	-0.311491	-0.180906
32	SeqId_11300_32	SORT			Sortilin	6272	-0.229333	0.116302	0.214195	-0.0862099	0.359873	0.436147
32	SeqId_3175_51	ATS13			A disintegrin and metalloproteise with thrombospondin motifs 13	11093	-0.229144	-0.117595	0.139269	-0.165502	-0.244602	-0.21725
32	SeqId_9014_18	TMM25			Transmembrane protein 25	84866	-0.228693	-0.320956	0.0594418	-0.262173	0.0147165	0.0820682
32	CompKN47076	citracote/glutacote	Energy	TCA Cycle			-0.228546	0.0161851	-0.217227	-0.00420531	-0.118237	-0.171609
32	SeqId_17699_43	TIMELESS			Protein timeless homolog	8914	-0.228178	-0.131552	-0.109216	-0.104314	0.145092	-0.0823154
32	SeqId_8011_96	PAPL			Iron/zinc purple acid phosphatase-like protein	390928	-0.228022	-0.292442	0.119424	-0.114094	-0.1931	0.0802586
32	SeqId_19130_81	SPB8			Serpin B8	5271	-0.227376	-0.225024	-0.266755	-0.0159347	-0.128419	-0.119671
32	SeqId_8447_11	ghrelin			Appetite-regulating hormone	51738	-0.226866	-0.0206715	-0.0109557	-0.157853	0.396972	0.5191
32	SeqId_15565_102	CA125			Mucin-16	94025	-0.225965	-0.187165	-0.204165	-0.132176	-0.343381	-0.267438
32	SeqId_7003_4	GLT10			Polypeptide N-acetylgalactosaminyltransferase 10	55568	-0.22573	-0.205493	0.0749604	-0.0747116	-0.654114	-0.117423
32	SeqId_2844_53	sTie-1			Tyrosine-protein kise receptor Tie-1, soluble	7075	-0.225535	-0.186981	-0.0442117	-0.15149	-0.306647	-0.205034
32	SeqId_11293_14	LRRN1			Leucine-rich repeat neurol protein 1	57633	-0.225408	0.0986511	0.0726635	-0.181283	0.28493	0.28504
32	SeqId_9002_36	SPA11			Serpin A11	256394	-0.224918	-0.0396033	-0.0668238	-0.0213311	0.0358869	0.00225313
32	SeqId_15376_134	CATE			Cathepsin E	1510	-0.224696	-0.20973	-0.24908	-0.171322	-0.332641	-0.325982
32	SeqId_9190_7	CD63			CD63 antigen	967	-0.224652	0.0138458	0.0864204	-0.106219	0.256093	0.133666
32	SeqId_4467_49	SPARCL1			SPARC-like protein 1	8404	-0.224614	-0.122924	-0.174684	-0.0161176	-0.554312	-0.392616
32	SeqId_11669_39	SO5A1			Solute carrier organic anion transporter family member 5A1	81796	-0.224593	-0.131576	0.0367562	-0.309284	-0.175891	0.0254237
32	SeqId_17835_28	ANX13			Annexin A13	312	-0.224131	-0.0951576	0.167173	-0.147063	0.386123	0.385378
32	SeqId_17828_3	S100A14			Protein S100-A14	57402	-0.22377	-0.265283	0.00475313	-0.147453	-0.205515	-0.0535752
32	SeqId_19175_18	MARCKSL1			MARCKS-related protein	65108	-0.22349	-0.0320865	-0.343248	-0.0937962	0.396598	0.206794
32	SeqId_11145_72	K154L			UPF0606 protein KIAA1549L	25758	-0.223258	-0.216217	-0.0381906	-0.201113	-0.10307	0.0294351
32	SeqId_3651_50	VEGF sR2			Vascular endothelial growth factor receptor 2	3791	-0.223224	-0.0422481	0.190696	-0.133098	-0.247388	-0.0614594
32	SeqId_7202_107	SEMA6C			Semaphorin-6C	10500	-0.223171	-0.127224	-0.0631296	0.217321	-0.425173	-0.320364
32	SeqId_19640_2	Parathyroid Hormone1-34			Parathyroid Hormone1-34	5741	-0.223082	-0.219649	0.078703	-0.0881488	-0.352837	-0.25828
32	SeqId_5731_1	ISK6			Serine protease inhibitor Kazal-type 6	404203	-0.223033	-0.0698051	-0.0918817	-0.0513123	0.308183	0.375312
32	SeqId_6965_19	CNTP2			Contactin-associated protein-like 2	26047	-0.223005	-0.0556315	-0.240663	-0.0687751	-0.228029	-0.204987
32	SeqId_8243_55	TATI			Serine protease inhibitor Kazal-type 1	6690	-0.222909	-0.284516	-0.0612063	-0.110171	-0.536473	-0.491244
32	SeqId_13113_7	Osteopontin			Osteopontin	6696	-0.222677	0.0859637	-0.248628	-0.0883657	-0.0808883	-0.215896
32	SeqId_10752_8	CDYL2			Chromodomain Y-like protein 2	124359	-0.222421	0.0340527	-0.0697283	-0.17141	0.158642	0.169902
32	SeqId_5090_49	ILT-2			Leukocyte immunoglobulin-like receptor subfamily B member 1	10859	-0.221388	-0.151155	-0.139311	-0.0729046	-0.152522	-0.0958869
32	SeqId_13612_7	CYTIP			Cytohesin-interacting protein	9595	-0.221282	-0.173144	0.167325	-0.136115	-0.0658029	-0.00140737
32	SeqId_9283_8	CD44			CD44 antigen	960	-0.220238	-0.0737195	0.00722672	-0.0964345	-0.417067	-0.449195
32	SeqId_11516_7	FABPL			Fatty acid-binding protein, liver	2168	-0.220201	0.180432	-0.396552	-0.0624237	-0.259533	-0.466933
32	SeqId_19153_53	MPPD2			Metallophosphoesterase MPPED2	744	-0.219967	-0.0316321	0.318337	-0.264965	-0.0798044	0.285365
32	SeqId_16057_6	IGF-II receptor			Cation-independent mannose-6-phosphate receptor	3482	-0.219743	0.0041634	0.031971	-0.147601	-0.0811888	-0.0509579
32	SeqId_11348_132	P4HA2			Prolyl 4-hydroxylase subunit alpha-2	8974	-0.219427	0.065572	0.294558	0.0548409	0.104036	0.29164
32	SeqId_11402_17	KMT2C			Histone-lysine N-methyltransferase 2C	58508	-0.219363	-0.0738497	0.0898156	-0.0811391	-0.113483	0.0439253
32	SeqId_7179_69	NFASC			Neurofascin	23114	-0.219291	-0.202324	-0.0231493	-0.200917	-0.244189	-0.148906
32	SeqId_9957_9	RN114			E3 ubiquitin-protein ligase RNF114	55905	-0.218216	0.205974	0.123991	0.556708	0.164236	0.0596716
32	SeqId_11334_7	LIRB3			Leukocyte immunoglobulin-like receptor subfamily B member 3	102725035	-0.21815	-0.0104571	0.284169	-0.107904	0.704892	0.638285
32	SeqId_2788_55	MMP-3			Stromelysin-1	4314	-0.218063	0.111672	0.169488	-0.0316864	-0.114853	-0.244356
32	SeqId_7092_7	PDILT			Protein disulfide-isomerase-like protein of the testis	204474	-0.217823	0.0706411	0.0555658	-0.0851521	-0.501836	-0.269227
32	SeqId_18894_1	GPX2			Glutathione peroxidase 2	2877	-0.217789	0.0896967	0.0867794	-0.067865	-0.0981136	0.0247347
32	SeqId_3184_25	Coagulation Factor VII			Coagulation factor VII	2155	-0.217681	0.0727853	0.0391473	-0.179127	-0.0831578	-0.228769
32	SeqId_13387_55	EHF			ETS homologous factor	26298	-0.21751	-0.278478	0.129178	-0.211752	-0.0246863	0.310803
32	SeqId_10809_14	KLRB1			Killer cell lectin-like receptor subfamily B member 1	3820	-0.21724	-0.0382841	-0.176659	-0.188683	0.0887561	-0.162062
32	SeqId_9212_22	CATF			Cathepsin F	8722	-0.217176	-0.0943892	0.00487832	-0.126465	-0.120033	-0.1168
32	SeqId_13532_25	NEPR1			Nuclear envelope phosphatase-regulatory subunit 1	255919	-0.217063	-0.181289	0.220105	-0.249427	0.00572191	0.40982
32	SeqId_4278_14	Protein disulfide-isomerase			Protein disulfide-isomerase	5034	-0.217032	-0.306267	-0.058263	-0.169626	-0.3621	-0.268108
32	SeqId_5352_11	HVEM			Tumor necrosis factor receptor superfamily member 14	8764	-0.216867	0.0769773	-0.123157	-0.0436475	-0.180657	-0.268132
32	SeqId_3332_57	RGM-C			Hemojuvelin	148738	-0.21677	-0.0793777	-0.10175	-0.0986797	-0.393209	-0.333251
32	SeqId_11162_37	EQTN			Equatorin	54586	-0.216371	0.115299	0.10186	-0.234961	0.12634	0.0159036
32	SeqId_5109_24	Nr-CAM			Neurol cell adhesion molecule	4897	-0.215969	-0.0940696	-0.0380402	-0.259218	0.0290753	0.0597831
32	SeqId_17447_52	SFRP4			Secreted frizzled-related protein 4	6424	-0.215947	-0.173323	-0.267091	-0.145932	-0.263019	-0.234718
32	SeqId_13240_170	SHAN1			SH3 and multiple ankyrin repeat domains protein 1	50944	-0.214974	-0.257137	0.157744	-0.0753384	-0.356912	-0.0854463
32	SeqId_10037_98	SIG12			Sialic acid-binding Ig-like lectin 12	89858	-0.214841	0.0899991	0.0724144	-0.121245	0.569557	0.426555
32	SeqId_14061_48	sRANKL			Tumor necrosis factor ligand superfamily member 11	8600	-0.214238	0.104738	0.25199	-0.0859612	-0.0521854	0.138126
32	SeqId_8913_22	SIG11			Sialic acid-binding Ig-like lectin 11	114132	-0.213837	0.0808245	0.14724	0.0236395	0.604525	0.694485
32	SeqId_9416_77	CBPM			Carboxypeptidase M	1368	-0.213728	-0.147347	-0.0328709	-0.212235	-0.235626	-0.113828
32	SeqId_19142_39	DNM3L			D (cytosine-5)-methyltransferase 3-like	29947	-0.213543	-0.154953	0.271987	-0.163898	0.469729	0.553531
32	SeqId_19556_12	Complement receptor type 1			Complement receptor type 1	1378	-0.213491	-0.105061	-0.151775	-0.111929	-0.285994	-0.207534
32	SeqId_11934_9	INT3			Integrator complex subunit 3	65123	-0.212916	-0.0430368	-0.0279109	-0.0403328	-0.157089	-0.121548
32	SeqId_11567_23	ZNF10			Zinc finger protein 10	7556	-0.212651	-0.369829	0.227616	-0.022887	0.597986	0.547198
32	SeqId_4548_4	Fucosyltransferase 3			Galactoside 3(4)-L-fucosyltransferase	2525	-0.212461	-0.0183977	-0.0209354	-0.145345	-0.0809026	0.170138
32	SeqId_13494_6	CERS5			Ceramide synthase 5	91012	-0.212263	-0.130381	0.363458	-0.0853223	0.58783	0.702053
32	SeqId_11546_7	CYGB			Cytoglobin	114757	-0.212231	-0.216404	-0.0405949	-0.157344	-0.505508	-0.252505
32	SeqId_14133_93	IL-1 sRII			Interleukin-1 receptor type 2	7850	-0.211945	-0.149478	-0.050278	-0.148368	-0.250371	-0.0979447
32	SeqId_10959_125	BET1L			BET1-like protein	51272	-0.211919	0.0300955	0.0851024	-0.0386745	-0.308891	0.0916453
32	SeqId_9233_71	TFPI -2			Tissue factor pathway inhibitor 2	7980	-0.21138	-0.0142495	-0.283043	-0.252266	-0.300187	-0.333724
32	SeqId_13595_20	THTPA			Thiamine-triphosphatase	79178	-0.210887	0.00162745	-0.177245	0.0355136	-0.165545	-0.299107
32	SeqId_11371_1	GP101			Probable G-protein coupled receptor 101	83550	-0.210765	0.118964	0.195475	-0.0954286	0.655609	0.560778
32	SeqId_19212_4	DMBT1			Deleted in malignt brain tumors 1 protein	1755	-0.210288	-0.289423	0.129066	-0.192696	-0.513982	0.0461124
32	SeqId_13101_60	SOST			Sclerostin	50964	-0.209853	-0.0895083	-0.241679	-0.206656	0.23337	0.418525
32	SeqId_3066_12	Galectin-3			Galectin-3	3958	-0.2088	-0.0167522	-0.075011	-0.0335699	-0.267801	-0.289552
32	SeqId_6517_14	BMP-3b			Growth/differentiation factor 10	2662	-0.20871	0.149367	0.0525911	-0.158513	0.629353	0.635268
32	SeqId_11837_7	GITR			Tumor necrosis factor receptor superfamily member 18	8784	-0.208611	-0.255271	-0.000488995	-0.154229	-0.382678	-0.288003
32	SeqId_11677_17	ZDH14			Probable palmitoyltransferase ZDHHC14	79683	-0.208376	-0.244702	0.194316	-0.239499	-0.022653	0.101143
32	SeqId_5268_49	MMP-16			Matrix metalloproteise-16	4325	-0.207837	-0.245906	0.0420744	-0.133917	-0.351075	-0.185499
32	SeqId_15589_1	Gc-Globulin, Mixed Type			Vitamin D-binding protein	2638	-0.207108	0.105434	0.018129	-0.0433755	0.0923224	0.0744905
32	SeqId_5722_78	Prolylcarboxypeptidase			Lysosomal Pro-X carboxypeptidase	5547	-0.206662	-0.136598	0.0640878	-0.0857865	-0.165329	-0.137253
32	SeqId_9249_17	TMEM9			Transmembrane protein 9	252839	-0.206644	-0.22886	-0.173221	-0.153197	-0.396413	-0.46737
32	SeqId_5091_28	ILT-4			Leukocyte immunoglobulin-like receptor subfamily B member 2	10288	-0.206271	-0.128473	-0.183678	-0.133611	-0.334414	-0.326362
32	SeqId_13431_74	F159A			Membrane protein FAM159A	348378	-0.206184	-0.126574	-0.278083	-0.128582	-0.318853	-0.462281
32	SeqId_9256_78	NPTX1			Neurol pentraxin-1	4884	-0.205893	-0.0703145	-0.0883622	-0.128782	-0.0999883	-0.119875
32	SeqId_6597_24	TM157			Membrane protein FAM174A	345757	-0.205682	0.0525169	-0.000102163	-0.0744963	0.154875	-0.00473791
32	SeqId_9394_19	Aminopeptidase			Carboxypeptidase Q	10404	-0.205537	-0.0825045	0.0253244	-0.0655776	-0.142069	-0.180404
32	SeqId_4992_49	GRN			Granulins	2896	-0.205498	-0.089716	-0.144747	-0.122422	-0.318033	-0.396422
32	SeqId_10000_28	CRBB2			Beta-crystallin B2	1415	-0.205447	0.00838469	0.163912	-0.0858838	0.430591	0.481223
32	SeqId_10571_14	MGAT1			Alpha-1,3-mannosyl-glycoprotein 2-beta-N-acetylglucosaminyltransferase	4245	-0.205025	-0.0240834	-0.0670291	-0.122796	-0.275319	-0.334564
32	SeqId_8299_66	LIRA4			Leukocyte immunoglobulin-like receptor subfamily A member 4	23547	-0.204419	-0.177166	-0.095107	-0.187136	-0.300041	-0.247624
32	SeqId_16751_15	BNP			triuretic peptides B	4879	-0.203952	-0.187879	-0.169397	-0.167352	-0.421413	-0.208331
32	SeqId_6421_52	IFN16			Interferon alpha-16	3449	-0.203916	0.0758764	0.239842	-0.106021	0.688198	0.536475
32	SeqId_8817_29	CENPV			Centromere protein V	201161	-0.203821	0.0858221	0.246125	-0.178515	0.632142	0.472721
32	SeqId_7939_1	CC055			Putative uncharacterized protein PQLC2L	152078	-0.203677	-0.0321752	0.082303	-0.183657	0.624594	0.423627
32	SeqId_10043_31	BRD4			Bromodomain-containing protein 4	23476	-0.203523	-0.184795	0.211232	0.0248536	-0.613003	-0.0345399
32	SeqId_5620_13	AMD			Peptidyl-glycine alpha-amidating monooxygese	5066	-0.203002	-0.148768	-0.079762	-0.137171	0.247579	0.0431336
32	SeqId_7922_5	Adrenomedullin			Adrenomedullin	133	-0.202758	0.0620448	-0.155142	0.0171767	0.215163	-0.00485442
32	SeqId_13740_51	sFRP-3			Secreted frizzled-related protein 3	2487	-0.202702	-0.112093	-0.157758	-0.237801	0.0766285	0.0536701
32	SeqId_6572_10	LRRT4			Leucine-rich repeat transmembrane neurol protein 4	80059	-0.202017	-0.0616072	0.247509	-0.179893	0.423598	0.454655
32	SeqId_13575_40	DVL2			Segment polarity protein dishevelled homolog DVL-2	1856	-0.201825	-0.0103012	0.103093	-0.136782	-0.31233	-0.157713
32	SeqId_8804_39	COKA1			Collagen alpha-1(XX) chain	57642	-0.201505	-0.260267	0.0855165	-0.0262295	-0.346998	0.1067
32	SeqId_9037_1	STX18			Syntaxin-18	53407	-0.201427	0.0871323	0.161331	-0.123968	0.48878	0.292169
32	SeqId_6433_57	FA20A			Pseudokise FAM20A	54757	-0.201147	-0.19259	-0.144702	-0.263078	-0.269875	-0.416025
32	SeqId_12784_10	APBB3			Amyloid beta A4 precursor protein-binding family B member 3	10307	-0.201062	-0.241135	0.152067	-0.147332	0.57096	0.320883
32	SeqId_7822_11	HRSL2			HRAS-like suppressor 2	54979	-0.200113	-0.145397	0.122943	-0.185988	-0.102303	0.275302
32	SeqId_11406_82	ACAD8			Isobutyryl-CoA dehydrogese, mitochondrial	27034	-0.1998	-0.0216515	0.237361	-0.060884	0.163705	0.274991
32	SeqId_10767_52	GPR64			G-protein coupled receptor 64	10149	-0.198902	0.0872178	-0.108894	-0.0728066	-0.10613	-0.0942238
32	SeqId_9107_59	ARM10			Armadillo repeat-containing protein 10	83787	-0.198545	0.0580865	0.164365	-0.220258	0.563222	0.351615
32	SeqId_9333_59	ERP27			Endoplasmic reticulum resident protein 27	121506	-0.198242	-0.174128	0.0247354	-0.158512	0.0935323	-0.103512
32	SeqId_11377_19	ADH7			Alcohol dehydrogese class 4 mu/sigma chain	131	-0.198129	-0.0122632	-0.111493	-0.0557195	0.260668	0.0662259
32	SeqId_3285_23	C1r			Complement C1r subcomponent	715	-0.197862	-0.0264322	0.00551936	-0.0128155	-0.430559	-0.26085
32	SeqId_9220_7	EPHB3			Ephrin type-B receptor 3	2049	-0.196778	-0.0964012	-0.0393426	-0.145477	-0.252835	-0.385116
32	SeqId_5879_51	Dyctin subunit 2			Dyctin subunit 2	10540	-0.196542	-0.112342	-0.144763	-0.0502541	-0.463336	-0.422655
32	SeqId_5762_35	Sperm-associated antigen 11			Sperm-associated antigen 11B	10407	-0.196538	-0.216402	0.113258	-0.241633	-0.25309	-0.24868
32	SeqId_16754_40	CSKP			Peripheral plasma membrane protein CASK	8573	-0.196088	0.191855	0.0169518	-0.019743	0.36579	0.19392
32	SeqId_7628_40	CREL1			Cysteine-rich with EGF-like domain protein 1	78987	-0.195614	-0.126539	-0.176698	-0.112389	0.0384099	-0.0253161
32	SeqId_10616_67	PDXL2			Podocalyxin-like protein 2	50512	-0.195305	-0.133904	-0.0852856	-0.123865	-0.232308	-0.322433
32	SeqId_4136_40	IL-17D			Interleukin-17D	53342	-0.194913	-0.111906	0.130151	-0.00145097	0.137607	0.319106
32	SeqId_18170_46	P5CR1			Pyrroline-5-carboxylate reductase 1, mitochondrial	5831	-0.193915	-0.16042	-0.00815395	-0.0856786	-0.0627753	-0.074113
32	SeqId_15437_11	RAMP3			Receptor activity-modifying protein 3	10268	-0.193843	-0.0448789	0.195446	-0.136336	0.0520472	-0.031275
32	SeqId_9834_62	ADH1B			Alcohol dehydrogese 1B	125	-0.193779	-0.262988	-0.0491201	-0.0538856	-0.358251	-0.402545
32	SeqId_14128_121	IFN10			Interferon alpha-10	3446	-0.193619	-0.106389	-0.0230777	-0.126725	-0.304305	-0.450682
32	SeqId_6606_61	KISS1			Metastasis-suppressor KiSS-1	3814	-0.193547	-0.00541804	0.145312	-0.158745	-0.0164449	0.0633851
32	SeqId_12664_19	PTN13			Tyrosine-protein phosphatase non-receptor type 13	5783	-0.193402	-0.12353	0.11175	-0.0557527	0.193716	0.218245
32	SeqId_12830_4	SAP18			Histone deacetylase complex subunit SAP18	10284	-0.192886	-0.0166767	0.239272	-0.0229121	0.451254	0.545128
32	SeqId_15602_43	IL-6 sRa			Interleukin-6 receptor subunit alpha	3570	-0.191947	-0.0893524	-0.167877	-0.0258654	-0.379854	-0.373022
32	SeqId_11277_23	ATF6A			Cyclic AMP-dependent transcription factor ATF-6 alpha	22926	-0.191418	-0.0467679	0.0511117	-0.147042	-0.223303	-0.0781694
32	SeqId_17455_42	FOLR1			Folate receptor alpha	2348	-0.191159	0.183629	-0.162965	-0.179814	0.0498914	-0.227079
32	SeqId_8064_125	Poliovirus receptor			Poliovirus receptor	5817	-0.190706	-0.112798	-0.0801018	-0.159559	0.0328116	-0.180282
32	SeqId_2806_49	Activin RIB			Activin receptor type-1B	91	-0.19067	-0.13467	0.0229193	-0.0551675	-0.407353	-0.0500209
32	SeqId_7124_18	IL-21			Interleukin-21	59067	-0.190663	0.0645098	0.155244	-0.0691477	-0.335071	-0.173447
32	SeqId_8374_5	NGF R			Tumor necrosis factor receptor superfamily member 16	4804	-0.190282	-0.151741	-0.182056	0.0329603	-0.11512	-0.319505
32	SeqId_5002_76	MMP-14			Matrix metalloproteise-14	4323	-0.190195	-0.0506408	0.0671255	-0.108175	-0.138341	-0.0624309
32	SeqId_11601_26	DHX8			ATP-dependent R helicase DHX8	1659	-0.190109	-0.0560524	0.0418578	0.0232369	0.384868	0.422641
32	SeqId_7976_19	FRS1L			DOMON domain-containing protein FRRS1L	23732	-0.188725	-0.173257	0.0841813	-0.165097	0.044757	0.233177
32	SeqId_19492_5	KAAG1			Kidney-associated antigen 1	353219	-0.188652	-0.195085	-0.159828	-0.129856	-0.175775	-0.330867
32	SeqId_18880_81	Collagen Type III			Collagen Type III	1281	-0.188563	-0.186206	-0.118896	-0.121246	-0.319088	-0.253208
32	SeqId_8394_56	Rse 2			Non-secretory ribonuclease	6036	-0.188412	-0.0678148	-0.162168	-0.0852361	-0.165007	0.0874385
32	SeqId_3232_28	TrATPase			Tartrate-resistant acid phosphatase type 5	54	-0.188397	-0.0102953	-0.077732	-0.0433044	-0.0468301	-0.183499
32	SeqId_5663_18	PF4V			Platelet factor 4 variant	5197	-0.188007	-0.18051	0.248339	-0.0563587	-0.414227	-0.0298617
32	SeqId_9606_4	P210L			Nuclear pore membrane glycoprotein 210-like	91181	-0.186691	-0.104375	-0.00416081	-0.134206	-0.348415	-0.248908
32	SeqId_5231_79	PCSK9			Proprotein convertase subtilisin/kexin type 9	255738	-0.186226	-0.100551	0.0127927	-0.153018	-0.120806	-0.0861113
32	SeqId_10708_3	GON2			Progodoliberin-2	2797	-0.185954	-0.0578776	-0.0377128	-0.146735	0.189368	0.121136
32	SeqId_2962_50	PTHrP			Parathyroid hormone-related protein	5744	-0.185923	-0.0951016	-0.294881	-0.0606736	0.337846	0.314717
32	SeqId_2743_5	Sonic Hedgehog			Sonic hedgehog protein	6469	-0.185877	-0.297123	-0.211334	-0.112086	-0.345981	-0.439224
32	SeqId_16915_153	SEM4A			Semaphorin-4A	64218	-0.185136	-0.147842	-0.0396235	0.0630323	-0.162967	-0.0976125
32	SeqId_10833_64	HHIP			Hedgehog-interacting protein	64399	-0.184705	-0.0971515	0.00874749	-0.13617	-0.155559	-0.189963
32	SeqId_2687_2	MIA			Melanoma-derived growth regulatory protein	8190	-0.184289	-0.0656593	-0.180838	-0.080923	-0.254156	-0.386529
32	SeqId_9314_9	PSG5			Pregncy-specific beta-1-glycoprotein 5	5673	-0.184272	0.196033	-0.151591	-0.171279	-0.281039	-0.497823
32	SeqId_12936_38	RLBP1			Retildehyde-binding protein 1	6017	-0.183627	-0.17975	-0.0487196	-0.109988	0.488314	0.16667
32	SeqId_5400_52	sLeptin R			Leptin receptor, soluble	3953	-0.183237	-0.05535	-0.0589112	-0.0495312	-0.109397	-0.103098
32	SeqId_12543_76	ZN560			Zinc finger protein 560	147741	-0.181176	-0.098613	0.125679	-0.157113	0.0694968	0.100186
32	SeqId_14634_13	LSHR			Lutropin-choriogodotropic hormone receptor	3973	-0.180967	-0.122413	0.011556	-0.0943908	-0.338044	-0.27133
32	SeqId_15483_377	Agrin			Agrin	375790	-0.18046	-0.119963	0.107846	-0.159442	-0.176286	-0.0461091
32	SeqId_8909_77	GNPI1			Glucosamine-6-phosphate isomerase 1	10007	-0.18024	-0.305966	0.0684942	0.0479247	0.102359	0.289858
32	SeqId_8034_6	DRGX			Dorsal root ganglia homeobox protein	644168	-0.179556	-0.098243	0.0131328	-0.139677	0.532065	0.591137
32	SeqId_12774_12	HCN1			Potassium/sodium hyperpolarization-activated cyclic nucleotide-gated channel 1	348980	-0.179526	-0.203984	0.117449	-0.170453	-0.167876	-0.26704
32	SeqId_9580_5	Laminin gamma-2			Laminin subunit gamma-2	3918	-0.177216	-0.266824	-0.351518	-0.187947	-0.371673	-0.577683
32	SeqId_13972_4	DHB14			17-beta-hydroxysteroid dehydrogese 14	51171	-0.177154	-0.142641	0.0242255	-0.0181339	-0.381926	-0.270602
32	SeqId_2839_2	OX40 Ligand			Tumor necrosis factor ligand superfamily member 4	7292	-0.176592	-0.248098	-0.0107999	-0.0735512	-0.525856	-0.250731
32	SeqId_9950_229	LAG-3			Lymphocyte activation gene 3 protein	3902	-0.176082	-0.0910718	-0.133087	-0.0967771	0.228173	-0.00540321
32	SeqId_6920_1	GFRAL			GDNF family receptor alpha-like	389400	-0.175526	-0.161022	0.0227757	-0.10458	-0.152148	0.160002
32	SeqId_6577_64	LAMA4			Laminin subunit alpha-4	3910	-0.175034	-0.0346638	0.0342801	-0.131774	0.690932	0.452526
32	SeqId_8080_24	PSMP			Prostate-associated microseminoprotein	692094	-0.174354	-0.0294578	-0.0752051	-0.085189	-0.170592	-0.242197
32	SeqId_7141_21	MGT4B			Alpha-1,3-mannosyl-glycoprotein 4-beta-N-acetylglucosaminyltransferase B	11282	-0.172828	-0.198175	-0.257779	-0.02136	-0.341523	-0.401296
32	SeqId_3196_6	HPLN1			Hyaluron and proteoglycan link protein 1	1404	-0.172544	-0.0648595	-0.155004	-0.124256	-0.325963	-0.338016
32	SeqId_19377_14	NOE2			Noelin-2	93145	-0.172198	-0.115536	-0.00661579	-0.133634	-0.15122	-0.145517
32	SeqId_18878_15	GREM1			Gremlin-1	26585	-0.171581	-0.161234	-0.168706	-0.154522	-0.0158666	0.191626
32	SeqId_6576_1	ART4			Ecto-ADP-ribosyltransferase 4	420	-0.171498	-0.129986	-0.173135	-0.149093	-0.299813	-0.337547
32	SeqId_9897_9	MCM6			D replication licensing factor MCM6	4175	-0.171228	-0.0391209	0.0522288	-0.177587	-0.327296	-0.110324
32	SeqId_4440_15	FCRL3			Fc receptor-like protein 3	115352	-0.169828	-0.0570203	-0.0694239	-0.136878	0.294317	0.228098
32	SeqId_8326_63	SIGIRR			Single Ig IL-1-related receptor	59307	-0.168954	-0.122413	0.0821375	-0.185733	-0.0556897	-0.000520418
32	SeqId_9853_3	IFIT2			Interferon-induced protein with tetratricopeptide repeats 2	3433	-0.168592	0.113867	0.0653018	-0.0515169	0.680538	0.327806
32	SeqId_9251_28	MA2B2			Epididymis-specific alpha-mannosidase	23324	-0.16848	0.0446148	-0.180146	-0.114814	-0.0300614	-0.384302
32	SeqId_5649_83	PSG4			Pregncy-specific beta-1-glycoprotein 4	5672	-0.16787	-0.191828	0.0281382	-0.0999627	-0.475462	-0.0811832
32	SeqId_12700_9	ACLY			ATP-citrate synthase	47	-0.167686	-0.115911	0.0871184	0.0605635	0.204907	0.335999
32	SeqId_7148_42	F173A			Protein FAM173A	65990	-0.166544	-0.216465	-0.0727306	-0.110489	-0.363481	-0.371052
32	SeqId_6409_57	GP116			Adhesion G protein-coupled receptor F5	221395	-0.166053	-0.103999	-0.0472573	-0.0588166	-0.0772223	-0.0726086
32	SeqId_18887_7	ENTP2			Ectonucleoside triphosphate diphosphohydrolase 2	954	-0.166048	-0.0148546	0.137101	-0.111651	0.413754	0.326383
32	SeqId_9873_17	ERRalpha			Steroid hormone receptor ERR1	2101	-0.165281	0.0325054	-0.163012	-0.126502	0.603562	0.432479
32	SeqId_13123_3	FLRT3			Leucine-rich repeat transmembrane protein FLRT3	23767	-0.164554	-0.167359	-0.39051	-0.0717694	-0.298572	-0.497769
32	SeqId_8852_10	SUN3			SUN domain-containing protein 3	256979	-0.164415	-0.122238	0.178912	-0.176271	-0.271347	0.107273
32	SeqId_14093_10	Flt3 ligand			Fms-related tyrosine kise 3 ligand	2323	-0.164219	0.153028	-0.12984	-0.028885	-0.199674	-0.289704
32	SeqId_13720_95	Proteise-3			Myeloblastin	5657	-0.163997	0.0297439	-0.067854	0.267361	-0.109298	-0.152294
32	SeqId_4771_10	ASM3A			Acid sphingomyelise-like phosphodiesterase 3a	10924	-0.16236	-0.15158	0.370148	0.0331448	0.670566	0.742739
32	SeqId_15480_2	VNN2			Vascular non-inflammatory molecule 2	8875	-0.161962	-0.0792936	-0.0481918	0.0471078	-0.0727082	0.0166722
32	SeqId_13726_4	B7			T-lymphocyte activation antigen CD80	941	-0.161581	0.094633	0.0992353	-0.122137	0.454368	0.272258
32	SeqId_10512_13	IL3RB			Cytokine receptor common subunit beta	1439	-0.161345	-0.219845	0.0104715	-0.157134	-0.284355	-0.175823
32	SeqId_4155_3	Tescin			Tescin	3371	-0.16003	-0.0375224	-0.133807	-0.0767226	-0.168641	-0.169808
32	SeqId_9313_27	CBLN1			Cerebellin-1	869	-0.159426	-0.0839947	-0.182019	0.0116397	-0.089029	-0.0718849
32	SeqId_18932_84	NM1			Nicotimide/nicotinic acid mononucleotide adenylyltransferase 1	64802	-0.159353	-0.178715	0.104225	-0.124912	-0.202912	-0.0865222
32	SeqId_3216_2	PIGR			Polymeric immunoglobulin receptor	5284	-0.158981	-0.165409	-0.0340573	-0.0338705	-0.114328	-0.0720475
32	SeqId_10451_11	NUCB1			Nucleobindin-1	4924	-0.158945	0.0234817	-0.0457084	-0.0628045	0.40727	0.338999
32	SeqId_13499_30	Coagulation Factor VIII			Coagulation Factor VIII	2157	-0.158077	-0.168098	-0.142079	-0.260464	-0.248295	-0.309579
32	CompKN32489	caproate (6:0)	Lipid	Medium Chain Fatty Acid			-0.158004	-0.0174002	0.00287173	0.0660241	0.0278277	0.0747072
32	SeqId_13588_11	ANXA9			Annexin A9	8416	-0.156592	0.0521502	0.0125579	-0.131194	-0.315742	-0.248769
32	SeqId_6352_8	INSRR			Insulin receptor-related protein	3645	-0.155029	-0.0502834	0.0624597	-0.198194	0.311084	0.11442
32	SeqId_8097_77	LIPN			Lipase member N	643418	-0.153311	-0.103619	-0.0904445	-0.00837053	-0.252834	-0.316409
32	SeqId_12768_3	PPR3B			Protein phosphatase 1 regulatory subunit 3B	79660	-0.152255	0.011137	0.138109	-0.0641001	0.114539	0.191662
32	SeqId_7015_8	LIRB5			Leukocyte immunoglobulin-like receptor subfamily B member 5	10990	-0.152129	0.00359891	-0.0300956	-0.0811466	-0.16589	-0.201827
32	SeqId_8045_3	KI3L3			Killer cell immunoglobulin-like receptor 3DL3	115653	-0.150747	0.0154344	0.0426281	-0.0285604	0.409565	0.355037
32	SeqId_5703_26	NOE1			Noelin	10439	-0.149699	-0.242969	-0.149314	-0.227584	-0.28809	-0.136684
32	SeqId_9574_11	BIN1			Myc box-dependent-interacting protein 1	274	-0.148296	0.087254	0.0165063	-0.0591819	-0.219707	-0.202139
32	SeqId_9503_1	NMS			Neuromedin-S	129521	-0.148224	0.0187309	0.158681	0.0914934	-0.032867	-0.0544587
32	SeqId_12515_45	UCK2			Uridine-cytidine kise 2	7371	-0.148005	-0.0197152	0.0177732	-0.179463	0.567021	0.400077
32	SeqId_11557_3	SMUF1			E3 ubiquitin-protein ligase SMURF1	57154	-0.147635	-0.248201	-0.0355991	0.196707	-0.10666	0.080779
32	SeqId_7856_51	F151A			Protein FAM151A	338094	-0.146816	-0.03936	0.119391	-0.0664108	-0.0522539	0.0836831
32	SeqId_2692_74	NPS-PLA2			Phospholipase A2, membrane associated	5320	-0.146433	0.008325	-0.0345144	-0.044512	-0.106838	-0.057997
32	SeqId_16597_11	GLRX5			Glutaredoxin-related protein 5, mitochondrial	51218	-0.145061	-0.0154619	0.0557803	-0.0350842	-0.0930499	-0.094015
32	SeqId_9578_263	MANS4			MANSC domain-containing protein 4	100287284	-0.140081	-0.131821	-0.110803	-0.19269	-0.129292	-0.138248
32	SeqId_3797_1	Cadherin-2			Cadherin-2	1000	-0.139899	0.129151	0.218243	-0.0358273	-0.0349656	0.0508902
32	SeqId_15385_116	FABP2			Fatty acid-binding protein, intestil	2169	-0.138736	0.0370635	-0.12719	-0.0710106	0.0453096	-0.131876
32	SeqId_12423_38	A1CF			APOBEC1 complementation factor	29974	-0.133266	0.0192274	0.0760337	-0.0609992	-0.034138	-0.127959
32	SeqId_8074_32	TMM70			Transmembrane protein 70, mitochondrial	54968	-0.130299	-0.0257843	0.0968291	-0.0299355	0.139828	0.217813
32	SeqId_8000_17	KI2LA			Killer cell immunoglobulin-like receptor 2DL5A	57292	-0.128178	-0.0594138	0.00183326	-0.174014	0.0446546	0.0126056
32	SeqId_19388_2	Cadherin-12			Cadherin-12	1010	-0.126722	0.00908725	0.014772	0.0139872	-0.0985507	-0.143353
32	SeqId_7989_5	CA226			Uncharacterized protein C1orf226	400793	-0.125125	-0.00196776	-0.137785	0.0208841	-0.133771	-0.260321
32	SeqId_6402_8	PILRA isoform FDF03-deltaTM			Paired immunoglobulin-like type 2 receptor alpha isoform FDF03-deltaTM	29992	-0.11841	0.0315126	-0.109693	0.060609	0.396724	0.234379
32	SeqId_13671_40	Elastase			Neutrophil elastase	1991	-0.116566	-0.108444	-0.091853	0.549302	0.03881	-0.051139
32	SeqId_6895_1	TR			Transferrin receptor protein 1	7037	-0.116017	0.087423	0.0317533	-0.000893965	-0.0172714	0.0402711
32	SeqId_8891_7	CPVL			Probable serine carboxypeptidase CPVL	54504	0.143529	-0.0536923	0.137755	0.0425571	0.253642	0.256609
32	SeqId_17400_71	ACOT8			Acyl-coenzyme A thioesterase 8	10005	0.145627	0.0617593	0.058923	-0.0730896	0.425284	0.191626
32	SeqId_13940_19	IP16			Gamma-interferon-inducible protein 16	3428	0.14819	-0.254742	-0.308252	0.534147	-0.185308	-0.154369
32	SeqId_16872_248	MAAI			Maleylacetoacetate isomerase	2954	0.154225	-0.0931136	-0.00859315	0.0535401	-0.221838	-0.141101
32	SeqId_14186_13	RFFL			E3 ubiquitin-protein ligase rififylin	117584	0.156416	0.0601437	-0.0986409	0.0949518	-0.00853254	-0.313945
32	SeqId_12033_3	BUB1			Mitotic checkpoint serine/threonine-protein kise BUB1	699	0.157336	-0.00266054	-0.0207116	-0.069279	-0.248427	-0.308637
32	SeqId_17377_1	Aldose reductase-like C3			Aldo-keto reductase family 1 member C3	8644	0.163269	-0.21041	0.0916632	0.152633	-0.411558	-0.159
32	SeqId_10054_3	GAN			Gigaxonin	8139	0.166879	-0.166957	0.099281	-0.0658043	0.254888	0.0430266
32	SeqId_4867_15	VEGF121			Vascular endothelial growth factor A, isoform 121	7422	0.16819	-0.10677	0.188128	0.0179548	-0.115119	-0.0136467
32	SeqId_18414_26	ARL5A			ADP-ribosylation factor-like protein 5A	26225	0.168819	0.0290718	0.060041	0.00297765	0.0951144	0.201913
32	SeqId_8398_277	RAR-responsive protein TIG1			Retinoic acid receptor responder protein 1	5918	0.16912	-0.15089	-0.0583005	0.00496962	-0.0558983	-0.031675
32	SeqId_8565_160	PLVAP			Plasmalemma vesicle-associated protein	83483	0.173393	-0.173849	0.0843505	0.247458	-0.225031	-0.149727
32	SeqId_9568_289	FCAMR			High affinity immunoglobulin alpha and immunoglobulin mu Fc receptor	83953	0.181283	-0.103161	0.111509	-0.0795394	-0.0626735	0.0257605
32	SeqId_12878_60	OSB11			Oxysterol-binding protein-related protein 11	114885	0.185521	-0.0902814	0.0658465	0.428916	0.108085	0.0684856
32	SeqId_19253_82	RAB2B			Ras-related protein Rab-2B	84932	0.186146	0.0962452	0.255489	-0.0449763	0.365921	0.519885
32	SeqId_13602_6	NH2L1			NHP2-like protein 1	4809	0.186182	-0.217469	0.0587376	0.373865	0.170812	0.177791
32	SeqId_9244_27	PPT1			Palmitoyl-protein thioesterase 1	5538	0.187495	-0.0228687	-0.0670706	0.125105	0.0671046	0.090139
32	SeqId_10630_5	HTAI2			Oxidoreductase HTATIP2	10553	0.191891	0.166572	0.0734934	0.229171	-0.108442	-0.190478
32	SeqId_18385_4	PSD10			26S proteasome non-ATPase regulatory subunit 10	5716	0.192056	0.135233	-0.139855	0.320767	-0.286517	-0.179167
32	SeqId_3422_4	CDK1/cyclin B			Cyclin-dependent kise 1:G2/mitotic-specific cyclin-B1 complex	983|891	0.1932	0.0915008	0.179991	-0.0230103	0.441752	0.646951
32	SeqId_9951_36	FBXL4			F-box/LRR-repeat protein 4	26235	0.193425	-0.157018	0.0700384	-0.0826153	0.314692	0.113778
32	SeqId_15395_15	GST M1-1			Glutathione S-transferase Mu 1	2944	0.195127	-0.0288742	0.0442662	0.0735243	-0.0894031	-0.0913314
32	SeqId_9974_8	DLL3			Delta-like protein 3	10683	0.1979	0.202748	0.102727	-0.0116311	-0.0257104	-0.0964535
32	SeqId_17816_58	NCALD			Neurocalcin-delta	83988	0.198999	-0.0468458	-0.0312917	-0.0627321	0.371647	0.167082
32	SeqId_17474_106	YETS4			YEATS domain-containing protein 4	8089	0.201463	-0.0785137	0.0140281	-0.203247	-0.00938157	0.111074
32	SeqId_13934_3	MCF2L			Guanine nucleotide exchange factor DBS	23263	0.204947	0.176165	0.0922536	-0.0843156	0.735435	0.475433
32	SeqId_13485_20	TM87B			Transmembrane protein 87B	84910	0.206315	-0.199249	-0.111456	-0.0135354	0.43493	0.268907
32	SeqId_8569_147	ARL8B			ADP-ribosylation factor-like protein 8B	55207	0.211706	0.0391525	0.374912	0.048977	0.290985	0.582632
32	SeqId_5947_90	Tpo			Thrombopoietin	7066	0.212397	-0.128286	-0.0568583	0.0712925	-0.324313	-0.364014
32	SeqId_8589_13	CDCP1			CUB domain-containing protein 1	64866	0.216693	-0.0342142	-0.0318845	-0.0762339	0.214469	0.0714535
32	SeqId_3859_50	PSA1			Proteasome subunit alpha type-1	5682	0.217182	-0.279252	-0.00765336	0.110171	-0.498259	-0.0661661
32	SeqId_6315_58	PLBL1			Phospholipase B-like 1	79887	0.221771	0.0954472	-0.0174987	-0.156896	0.0879553	0.0609429
32	SeqId_3719_2	p27Kip1			Cyclin-dependent kise inhibitor 1B	1027	0.22186	-0.195282	0.0762726	-0.000892727	-0.138086	-0.0926338
32	SeqId_17804_102	PNPO			Pyridoxine-5'-phosphate oxidase	55163	0.223693	0.114832	0.226598	-0.0184442	0.446865	0.311949
32	SeqId_12893_159	IP16			Gamma-interferon-inducible protein 16	3428	0.224205	0.132586	-0.0609306	0.481394	-0.0360717	-0.0941119
32	SeqId_10496_11	CaCC			Calcium-activated chloride channel regulator 1	1179	0.224269	-0.229027	0.030228	0.0198538	-0.143177	-0.21238
32	SeqId_19257_11	CLCA			Clathrin light chain A	1211	0.22428	-0.123553	-0.392739	0.594553	0.129074	-0.0433273
32	SeqId_17702_53	UGT 1A1			UDP-glucuronosyltransferase 1-1	54658	0.224412	0.168921	-0.10567	-0.0190019	-0.020969	-0.188112
32	SeqId_8258_22	UXS1			UDP-glucuronic acid decarboxylase 1	80146	0.224791	-0.241875	-0.0979355	-0.000365506	-0.277881	-0.170485
32	SeqId_18268_5	GAG2A			G antigen 2A	729447	0.230407	-0.217983	0.0102928	0.19669	-0.246754	-0.228359
32	SeqId_6371_50	ANGL7			Angiopoietin-related protein 7	10218	0.2315	-0.145427	-0.0806886	-0.0328771	-0.383114	-0.366668
32	SeqId_15608_5	KS6B1			Ribosomal protein S6 kise beta-1	6198	0.233922	0.0205897	0.150708	-0.00872602	-0.249001	-0.0656749
32	SeqId_18313_4	Asparagise-like protein 1			Isoaspartyl peptidase/L-asparagise	80150	0.234219	-0.113021	0.162732	0.112726	0.187015	0.41151
32	SeqId_13973_62	TTL			Tubulin--tyrosine ligase	150465	0.234911	-0.233661	0.162001	-0.187625	-0.325942	-0.210083
32	SeqId_8837_8	MFA3L			Microfibrillar-associated protein 3-like	9848	0.235098	0.200634	0.444078	-0.0798851	0.243302	0.324547
32	SeqId_12436_84	GST omega-1			Glutathione S-transferase omega-1	9446	0.2357	-0.05392	0.0531605	0.369055	-0.142906	0.012025
32	SeqId_6900_30	UB2J1			Ubiquitin-conjugating enzyme E2 J1	51465	0.235956	-0.161792	0.0719357	-0.0516009	0.269804	0.174995
32	SeqId_13374_4	DB113			Beta-defensin 113	245927	0.23679	-0.149241	0.0197213	-0.086991	-0.145118	-0.165636
32	SeqId_2619_72	GA733-1 protein			Tumor-associated calcium sigl transducer 2	4070	0.238471	-0.310502	0.0836571	-0.0407053	-0.401915	-0.0743057
32	SeqId_5599_88	PCYXL			Prenylcysteine oxidase-like	78991	0.238915	-0.0522047	0.02548	0.0327719	-0.0296978	-0.121068
32	SeqId_19275_68	IDH3G			Isocitrate dehydrogese [D] subunit gamma, mitochondrial	3421	0.241044	-0.210051	-0.122927	-0.0994497	-0.212297	-0.369475
32	SeqId_18257_64	SRP19			Sigl recognition particle 19 kDa protein	6728	0.242188	-0.0407619	0.0663782	-0.0383515	0.357645	0.141516
32	SeqId_17791_25	HPCL1			Hippocalcin-like protein 1	3241	0.242934	-0.089631	-0.204238	0.218831	-0.11609	-0.294845
32	SeqId_5355_69	LIGHT			Tumor necrosis factor ligand superfamily member 14	8740	0.246276	-0.16956	0.123677	0.728089	0.119168	0.0410726
32	SeqId_12732_13	MPP7			MAGUK p55 subfamily member 7	143098	0.246791	0.00190659	-0.145915	-0.0845955	0.473289	0.0482788
32	SeqId_17410_5	CETN3			Centrin-3	1070	0.248216	0.15454	0.249394	0.0185431	0.242682	0.407099
32	SeqId_7897_75	DLG3			Disks large homolog 3	1741	0.248424	-0.175161	0.279483	-0.125468	0.524261	0.610636
32	SeqId_12662_82	ECH1			Delta(3,5)-Delta(2,4)-dienoyl-CoA isomerase, mitochondrial	1891	0.248512	-0.0511773	0.0464016	-0.00209047	0.464135	0.496835
32	SeqId_9061_3	ARHGA			Rho guanine nucleotide exchange factor 10	9639	0.248789	0.127395	0.441897	-0.00430957	0.693392	0.785616
32	SeqId_18409_61	ARF5			ADP-ribosylation factor 5	381	0.252159	0.367651	-0.00484443	0.332199	-0.122089	-0.227397
32	SeqId_2911_27	Midkine			Midkine	4192	0.252308	0.0480358	-0.224863	-0.202341	0.103878	0.239309
32	SeqId_12634_79	BCAR3			Breast cancer anti-estrogen resistance protein 3	8412	0.253133	0.0896124	0.0810113	0.0339995	0.460225	0.293649
32	SeqId_11204_80	CXAR			Coxsackievirus and adenovirus receptor	1525	0.255946	-0.176274	0.0195162	0.333251	0.0988184	0.142553
32	SeqId_11542_11	TM230			Transmembrane protein 230	29058	0.256598	0.357649	-0.0029002	0.0657704	-0.152568	-0.242447
32	SeqId_15566_10	Calponin-1			Calponin-1	1264	0.261728	0.240818	-0.233309	0.313423	0.22888	-0.136234
32	SeqId_12808_103	CHSP1			Calcium-regulated heat-stable protein 1	23589	0.263655	-0.300918	-0.0994039	0.0206826	-0.385301	-0.410328
32	SeqId_19135_5	Cytosolic 5'-nucleotidase III-like protein			7-methylguanosine phosphate-specific 5'-nucleotidase	115024	0.264124	-0.130895	0.0738742	-0.0603214	-0.0634992	-0.148506
32	SeqId_13518_5	ASAP2			Arf-GAP with SH3 domain, ANK repeat and PH domain-containing protein 2	8853	0.264845	0.0225469	0.24348	0.00093561	0.459299	0.235175
32	SeqId_6281_51	SIA4B			CMP-N-acetylneuramite-beta-galactosamide-alpha-2,3-sialyltransferase 2	6483	0.26519	-0.192695	-0.196209	0.480002	-0.26844	-0.243305
32	SeqId_12764_3	ELMO1			Engulfment and cell motility protein 1	9844	0.267335	-0.141798	0.0285978	0.0547617	0.0205521	-0.0913911
32	SeqId_5340_24	Caspase-10			Caspase-10	843	0.268057	-0.036574	0.185818	0.266806	-0.282045	-0.0994662
32	SeqId_12431_13	PELO			Protein pelota homolog	53918	0.269146	-0.0658499	-0.0074829	-0.0983477	0.206574	-0.0286358
32	SeqId_12661_44	GBRL1			Gamma-aminobutyric acid receptor-associated protein-like 1	23710	0.27048	-0.116531	-0.25172	0.42931	-0.28933	-0.352396
32	SeqId_2890_59	CCL28			C-C motif chemokine 28	56477	0.272056	-0.140089	-0.174127	0.133897	-0.165064	-0.114127
32	SeqId_12990_39	MAP3K3			Mitogen-activated protein kise kise kise 3	4215	0.275222	-0.215657	-0.315007	0.496647	-0.171712	-0.199089
32	SeqId_16074_12	GRB2-related adapter protein 2			GRB2-related adapter protein 2	9402	0.280394	0.477736	0.03994	0.773237	0.341502	0.167549
32	SeqId_12483_62	RORB			Nuclear receptor ROR-beta	6096	0.280956	-0.215546	0.0882686	-0.0448256	-0.366749	-0.128851
32	SeqId_13491_40	PDE6D			Retil rod rhodopsin-sensitive cGMP 3',5'-cyclic phosphodiesterase subunit delta	5147	0.284193	0.299318	0.248949	0.119341	0.375599	0.354694
32	SeqId_12357_41	SNP29			Syptosomal-associated protein 29	9342	0.285897	-0.0242937	0.284983	-0.164522	0.220355	0.349375
32	SeqId_8053_16	DJB14			DJ homolog subfamily B member 14	79982	0.286541	-0.246806	0.0220215	0.0086081	0.339734	0.190584
32	SeqId_3623_84	LY86			Lymphocyte antigen 86	9450	0.286699	0.202432	0.0801888	0.0446399	0.380833	0.334697
32	SeqId_3894_15	GK			N-acetyl-D-glucosamine kise	55577	0.286969	-0.141679	-0.0625666	0.341265	-0.202172	-0.175505
32	SeqId_9906_21	TICN3			Testican-3	50859	0.287392	-0.0600859	-0.131881	-0.00592074	-0.144118	-0.0118329
32	SeqId_9248_36	CS010			Myeloid-derived growth factor	56005	0.288611	-0.205421	-0.122736	0.285286	-0.453229	-0.406961
32	SeqId_5484_63	RS3A			40S ribosomal protein S3a	6189	0.289594	-0.200443	0.18865	0.20371	-0.297918	0.0337221
32	SeqId_19271_64	GI1			Guanine nucleotide-binding protein G(i) subunit alpha-1	2770	0.290633	-0.0846272	0.0839259	-0.299035	-0.28271	-0.332651
32	SeqId_12367_52	MACOI			Macoilin	55219	0.292859	-0.35205	0.00593013	-0.183513	-0.632638	-0.160478
32	SeqId_12341_8	DUS6			Dual specificity protein phosphatase 6	1848	0.29446	0.0282914	-0.077379	0.0946455	0.132078	-0.032089
32	SeqId_14123_34	GI24			V-type immunoglobulin domain-containing suppressor of T-cell activation	64115	0.294856	-0.246754	-0.413348	0.686569	0.0981641	-0.187939
32	SeqId_9802_27	PLPL2			Patatin-like phospholipase domain-containing protein 2	57104	0.295188	-0.33009	0.0974347	0.157157	0.159484	0.0578898
32	SeqId_2925_9	PAI-1			Plasminogen activator inhibitor 1	5054	0.296025	-0.110126	0.156659	-0.0204316	-0.176822	-0.0138798
32	SeqId_13473_55	IP3KA			Inositol-trisphosphate 3-kise A	3706	0.297568	0.190719	0.2632	-0.159892	0.598209	0.657154
32	SeqId_7200_4	LRFN2			Leucine-rich repeat and fibronectin type-III domain-containing protein 2	57497	0.297641	-0.140815	-0.116499	-0.0125424	-0.294136	-0.388502
32	SeqId_12540_25	RHOG			Rho-related GTP-binding protein RhoG	391	0.298075	-0.00403452	0.123242	0.0530438	-0.140513	0.0748727
32	SeqId_3629_60	MRCKB			Serine/threonine-protein kise MRCK beta	9578	0.29882	0.431974	0.0586611	-0.0569786	0.666696	0.538666
32	SeqId_18172_71	ASF1A			Histone chaperone ASF1A	25842	0.299289	-0.0192387	-0.0454323	0.0968849	0.169687	0.216297
32	SeqId_7788_1	CF6			ATP synthase-coupling factor 6, mitochondrial	522	0.302342	-0.154367	-0.282354	0.549182	0.067499	-0.113806
32	SeqId_6464_40	PVRIG			Transmembrane protein PVRIG	79037	0.30368	0.0868124	0.137344	0.0432763	0.518746	0.63238
32	SeqId_16060_99	NID2			Nidogen-2	22795	0.303944	-0.202703	-0.189371	-0.0305805	-0.123919	-0.0904919
32	SeqId_10042_8	SGK3			Serine/threonine-protein kise Sgk3	100533105	0.304273	-0.224879	0.325717	0.0358139	-0.361236	0.218099
32	SeqId_14603_51	KIAA0040			Uncharacterized protein KIAA0040	9674	0.304449	-0.300315	-0.115325	-0.307439	-0.339922	-0.348567
32	SeqId_19437_61	L-VEGF165			Isoform L-VEGF165	7422	0.304456	-0.123903	0.224584	0.00288132	-0.105429	-0.024966
32	SeqId_11135_5	RM55			39S ribosomal protein L55, mitochondrial	128308	0.304513	-0.153785	0.0380037	-0.127221	-0.418474	-0.189266
32	SeqId_9928_125	LECT1			Leukocyte cell-derived chemotaxin 1	11061	0.305951	-0.130443	-0.180062	0.129867	0.0900963	-0.261685
32	SeqId_14066_49	MAGI2			Membrane-associated guanylate kise, WW and PDZ domain-containing protein 2	9863	0.306641	-0.274122	-0.201665	0.559206	-0.0781508	-0.262625
32	SeqId_16618_7	CD69			Early activation antigen CD69	969	0.307206	-0.175885	0.121136	0.00895711	-0.286064	-0.0349798
32	SeqId_8750_46	Vinculin			Vinculin	7414	0.307481	-0.15545	0.158416	-0.174336	-0.5017	-0.0227645
32	SeqId_8303_102	MYG1			UPF0160 protein MYG1, mitochondrial	60314	0.308932	-0.157911	0.070263	0.523804	-0.114406	-0.0870487
32	SeqId_16293_1	Growth hormone-releasing factor			Somatoliberin	2691	0.309034	-0.000201452	-0.127207	-0.0644224	-0.166132	-0.294831
32	SeqId_12564_9	NIP7			60S ribosome subunit biogenesis protein NIP7 homolog	51388	0.309956	-0.219761	0.00566297	-0.124299	-0.259592	-0.137127
32	SeqId_2982_82	Galectin-4			Galectin-4	3960	0.311207	-0.0392625	0.0292665	0.15344	-0.0753803	0.229822
32	SeqId_3685_53	MFRP			Membrane frizzled-related protein	83552	0.311725	-0.286817	0.15765	0.183792	-0.23119	0.136353
32	SeqId_7753_21	HTAI2			Oxidoreductase HTATIP2	10553	0.312072	0.239922	0.15438	0.0618782	-0.137941	-0.0931064
32	SeqId_12471_47	STAU1			Double-stranded R-binding protein Staufen homolog 1	6780	0.312236	0.0380481	0.0594528	0.248562	-0.0818456	-0.230793
32	SeqId_13589_10	APBB3			Amyloid beta A4 precursor protein-binding family B member 3	10307	0.312299	0.00635936	-0.0732334	-0.162577	0.237195	-0.125764
32	SeqId_4132_27	FST			Follistatin	10468	0.313907	0.236412	0.0310595	0.0792398	0.205452	0.408119
32	SeqId_12018_84	TPK1			Thiamin pyrophosphokise 1	27010	0.315145	0.069296	0.204848	-0.0879488	0.311467	0.421812
32	SeqId_12532_28	UB2R1			Ubiquitin-conjugating enzyme E2 R1	997	0.316311	-0.215994	0.0154606	-0.210025	0.0765349	-0.105364
32	SeqId_9345_436	WFD13			WAP four-disulfide core domain protein 13	164237	0.316809	-0.231449	0.146911	0.0445963	0.0087837	0.271522
32	SeqId_13943_38	DPY30			Protein dpy-30 homolog	84661	0.318547	-0.136087	-0.511712	0.0650229	-0.246465	-0.592824
32	SeqId_7193_98	PCDC1			Protocadherin alpha-C1	56135	0.318647	-0.149634	0.0635408	0.0852798	-0.45839	-0.0719904
32	SeqId_12392_30	ARL1			ADP-ribosylation factor-like protein 1	400	0.320319	0.105403	0.255252	0.0869751	0.041137	0.260387
32	SeqId_11243_90	GPR110			Adhesion G-protein coupled receptor F1	266977	0.320322	0.0805335	0.246045	0.15862	0.579682	0.426073
32	SeqId_13998_26	PURA1			Adenylosuccite synthetase isozyme 1	122622	0.32062	-0.172518	0.0752661	-0.132063	-0.286202	-0.0898031
32	SeqId_17735_130	GBRAP			Gamma-aminobutyric acid receptor-associated protein	11337	0.322557	-0.0822446	-0.305468	0.459232	-0.279235	-0.387399
32	SeqId_12562_1	PKN1			Serine/threonine-protein kise N1	5585	0.324151	0.139523	0.333056	-0.0209795	0.0591511	0.228394
32	SeqId_17175_5	MP2K6			Dual specificity mitogen-activated protein kise kise 6	5608	0.325382	0.495125	0.136569	0.275002	0.538147	0.31436
32	SeqId_19239_5	ARF1			ADP-ribosylation factor 1	375	0.325494	-0.232765	-0.176032	0.729852	0.101494	-0.137819
32	SeqId_7085_81	CDSN			Corneodesmosin	1041	0.326098	-0.190621	-0.0535739	0.00373883	-0.102863	-0.0404642
32	SeqId_17782_23	THIK			3-ketoacyl-CoA thiolase, peroxisomal	30	0.326432	-0.0702977	-0.0690796	-0.0209378	0.103757	-0.0852565
32	SeqId_9842_2	b-Catenin			Catenin beta-1	1499	0.328233	-0.0580056	0.096615	-0.0428302	-0.157896	-0.0446084
32	SeqId_13947_371	NUD12			Peroxisomal DH pyrophosphatase NUDT12	83594	0.328718	0.0451521	0.238941	-0.0545017	0.602018	0.569501
32	SeqId_2843_13	SPINT2			Kunitz-type protease inhibitor 2	10653	0.331689	-0.206899	-0.185191	0.567457	-0.0548836	-0.240685
32	SeqId_3891_56	MBD4			Methyl-CpG-binding domain protein 4	8930	0.333909	-0.291754	0.119837	0.114032	-0.262185	0.138019
32	SeqId_16875_13	MGN2			Protein mago shi homolog 2	55110	0.335258	-0.232674	-0.0588173	0.382399	-0.391409	-0.206488
32	SeqId_10499_1	T106A			Transmembrane protein 106A	113277	0.337333	0.0100159	0.0681963	0.179441	0.129122	0.155752
32	SeqId_7886_26	SPTC1			Serine palmitoyltransferase 1	10558	0.337778	-0.210144	0.0537698	-0.0156829	0.143556	0.0666719
32	SeqId_18419_20	p16-ARC			Actin-related protein 2/3 complex subunit 5	10092	0.337857	-0.09191	0.0624038	0.333661	-0.229305	-0.24846
32	SeqId_12658_72	PANK3			Pantothete kise 3	79646	0.338076	0.0975428	0.322146	0.139306	0.019835	0.085095
32	SeqId_13713_164	SC22A			Vesicle-trafficking protein SEC22a	26984	0.340744	-0.167414	-0.0834117	0.314312	0.0109523	-0.107578
32	SeqId_12842_43	STX10			Syntaxin-10	8677	0.341308	-0.147964	-0.0866487	-0.0156755	-0.198263	-0.366346
32	SeqId_18179_56	SPSY			Spermine synthase	6611	0.34362	0.0664125	-0.0295745	0.0613901	-0.0913278	-0.174458
32	SeqId_8942_2	RM21			39S ribosomal protein L21, mitochondrial	219927	0.343651	0.102836	0.321215	-0.0997371	0.657515	0.639193
32	SeqId_3025_50	bFGF			Fibroblast growth factor 2	2247	0.344909	-0.0757902	0.0960004	0.127621	-0.0516136	-0.0998112
32	SeqId_8244_16	FUT8			Alpha-(1,6)-fucosyltransferase	2530	0.346001	-0.0769221	0.214823	0.00934418	-0.0523258	0.0513203
32	SeqId_18422_41	ERG19			Diphosphomevalote decarboxylase	4597	0.347184	-0.263765	-0.0295783	0.22184	0.00914972	-0.148724
32	SeqId_17761_2	NUDT5			ADP-sugar pyrophosphatase	11164	0.34838	-0.256946	-0.277242	0.249028	-0.417596	-0.550231
32	SeqId_16859_100	SHLB1			Endophilin-B1	51100	0.348894	0.0709212	0.122574	-0.104778	-0.00430432	-0.0825799
32	SeqId_12783_29	HNRPM			Heterogeneous nuclear ribonucleoprotein M	4670	0.349894	-0.254341	-0.285638	0.358896	-0.245409	-0.449376
32	SeqId_7105_7	CABL2			CDK5 and ABL1 enzyme substrate 2	81928	0.351604	-0.124239	0.211508	0.0600623	0.0914575	0.370816
32	SeqId_12779_30	PRDM4			PR domain zinc finger protein 4	11108	0.353125	0.382082	0.210798	-0.0530067	0.701913	0.612936
32	SeqId_7696_3	NBR1			Next to BRCA1 gene 1 protein	4077	0.353655	-0.151695	-0.0455998	0.636792	-0.0759895	0.00280839
32	SeqId_12832_10	ASH2L			Set1/Ash2 histone methyltransferase complex subunit ASH2	9070	0.354032	-0.337123	0.30596	-0.058747	-0.357571	0.224894
32	SeqId_8265_225	LAP2B			Lami-associated polypeptide 2, isoforms beta/gamma	7112	0.355057	-0.209323	-0.462189	0.398469	-0.209852	-0.494994
32	SeqId_12594_5	GRAN			Grancalcin	25801	0.355393	-0.284969	-0.0602772	0.648561	-0.0134928	-0.0813725
32	SeqId_19136_22	MMSA			Methylmalote-semialdehyde dehydrogese [acylating], mitochondrial	4329	0.355584	0.232159	0.0763895	-0.15121	0.0924009	0.217584
32	SeqId_6372_7	YBOX2			Y-box-binding protein 2	51087	0.356808	0.272338	0.0190083	0.268603	0.613749	0.417165
32	SeqId_10647_18	ASCC1			Activating sigl cointegrator 1 complex subunit 1	51008	0.356816	-0.0875714	0.142158	0.0687919	-0.454128	-0.210986
32	SeqId_12381_26	CBR1			Carbonyl reductase [DPH] 1	873	0.35772	-0.218878	-0.391042	0.481342	-0.261971	-0.562652
32	SeqId_4122_12	discoidin domain receptor 1			Epithelial discoidin domain-containing receptor 1	780	0.358034	-0.248158	-0.0812869	-0.0317459	-0.523028	-0.400397
32	SeqId_14192_31	PDCL2			Phosducin-like protein 2	132954	0.35834	0.336361	0.0275252	-0.150807	0.74745	0.314117
32	SeqId_18319_7	ODPX			Pyruvate dehydrogese protein X component, mitochondrial	8050	0.358643	-0.324603	-0.263549	-0.119442	-0.245691	-0.424174
32	SeqId_7962_11	ISK8			Serine protease inhibitor Kazal-type 8	646424	0.359293	-0.117963	0.0492395	-0.193521	0.363483	0.0444861
32	SeqId_17466_72	ACSF2			Acyl-CoA synthetase family member 2, mitochondrial	80221	0.359739	-0.197491	0.157999	0.0440117	-0.187013	0.103653
32	SeqId_13979_3	S26A7			Anion exchange transporter	115111	0.3606	-0.0616199	0.0557059	0.0249999	0.288492	0.251963
32	SeqId_5730_60	BRAK			C-X-C motif chemokine 14	9547	0.361132	0.07766	0.00598476	0.583049	-0.107325	-0.0607462
32	SeqId_5509_7	EGF			Epidermal growth factor	1950	0.361396	-0.012333	0.160873	0.287874	0.346177	0.270635
32	SeqId_8778_3	Noggin			Noggin	9241	0.361454	-0.32493	-0.0744898	-0.103906	-0.179465	0.0124953
32	SeqId_14283_12	RAB14			Ras-related protein Rab-14	51552	0.361711	-0.0508875	-0.182253	0.375649	0.164231	-0.256276
32	SeqId_18271_43	OXSM			3-oxoacyl-[acyl-carrier-protein] synthase, mitochondrial	54995	0.362238	-0.197643	-0.0246938	-0.138149	-0.0589787	-0.0391966
32	SeqId_6326_20	BMP-4			Bone morphogenetic protein 4	652	0.364905	-0.0601837	0.300375	0.0856915	-0.0656445	0.312104
32	SeqId_10015_119	KCAB2			Voltage-gated potassium channel subunit beta-2	8514	0.365011	-0.223784	0.266188	0.0354106	0.154414	0.482625
32	SeqId_7866_11	DJC30			DJ homolog subfamily C member 30	84277	0.368097	-0.284999	0.0757511	-0.0189145	0.314894	0.314776
32	SeqId_8018_43	VSIG2			V-set and immunoglobulin domain-containing protein 2	23584	0.368385	-0.111586	-0.00213972	0.0811731	-0.371403	-0.1906
32	SeqId_5634_39	OFUT1			GDP-fucose protein O-fucosyltransferase 1	23509	0.36849	-0.235345	-0.0764046	-0.0154041	-0.345132	-0.392844
32	SeqId_13735_1	RPGP1			Rap1 GTPase-activating protein 1	5909	0.368848	-0.188903	0.0399922	-0.102888	-0.474879	-0.37151
32	SeqId_13692_154	WISP-1			WNT1-inducible-sigling pathway protein 1	8840	0.370566	-0.143342	0.173492	-0.0368263	-0.105059	0.022484
32	SeqId_11342_59	PXDC2			Plexin domain-containing protein 2	84898	0.371175	-0.174553	0.0782857	-0.210055	-0.196293	-0.137837
32	SeqId_5612_16	HINT2			Histidine triad nucleotide-binding protein 2, mitochondrial	84681	0.371467	0.27596	0.149077	-0.112952	0.371113	0.458029
32	SeqId_12477_42	TSN			Translin	7247	0.372166	-0.258495	0.00888175	0.359938	-0.254269	-0.0645024
32	SeqId_13620_10	AS			ATPase AS1	439	0.372887	-0.293417	0.0660504	0.0443099	-0.483892	-0.0586129
32	SeqId_17467_1	DHRS9			Dehydrogese/reductase SDR family member 9	10170	0.373382	-0.0281476	0.0304643	0.191191	-0.239292	-0.237389
32	SeqId_12753_6	APBB2			Amyloid beta A4 precursor protein-binding family B member 2	323	0.374303	-0.249612	0.232942	-0.156496	-0.385897	0.177093
32	SeqId_18273_14	GGE2D			G antigen 2D	100101629	0.374945	-0.29639	0.211171	0.0983214	0.0113167	0.342445
32	SeqId_19238_12	GL			Glutamine synthetase	2752	0.375738	-0.206186	-0.123959	0.235487	-0.290667	-0.292693
32	SeqId_17158_17	UB2G1			Ubiquitin-conjugating enzyme E2 G1	7326	0.37659	-0.247668	-0.0830591	0.359339	-0.265765	-0.306662
32	SeqId_12578_13	ARF3			ADP-ribosylation factor 3	377	0.377014	-0.245184	-0.05305	0.71265	0.161423	0.00205442
32	SeqId_12670_15	RAD1			Cell cycle checkpoint protein RAD1	5810	0.377076	0.206203	0.154611	-0.0488232	0.520463	0.361768
32	SeqId_8863_3	P85A			Phosphatidylinositol 3-kise regulatory subunit alpha	5295	0.377454	-0.35428	0.101904	0.124219	-0.424918	-0.180806
32	SeqId_18156_7	ATG3			Ubiquitin-like-conjugating enzyme ATG3	64422	0.377697	-0.210949	-0.160755	0.638451	-0.208644	-0.197762
32	SeqId_9894_13	MYO6			Unconventiol myosin-VI	4646	0.377807	0.126821	-0.0954841	0.210214	0.570181	0.353754
32	SeqId_17796_15	IMPA1			Inositol monophosphatase 1	3612	0.378073	-0.0843979	-0.115606	0.124112	-0.194112	-0.313792
32	SeqId_17819_30	FAHD1			Acylpyruvase FAHD1, mitochondrial	81889	0.378086	-0.176537	0.0856685	0.102699	-0.128158	0.00499317
32	SeqId_18868_7	CBX3			Chromobox protein homolog 3	11335	0.378733	-0.0920822	0.146918	0.184717	-0.27411	-0.169942
32	SeqId_2835_1	Ku70			X-ray repair cross-complementing protein 6	2547	0.38045	-0.365733	-0.0707427	0.475234	-0.111544	-0.0424616
32	SeqId_12696_166	ANM3			Protein arginine N-methyltransferase 3	10196	0.381004	-0.172585	0.0211993	-0.0697541	-0.13349	-0.0668392
32	SeqId_9751_72	NSEP1			Nuclease-sensitive element-binding protein 1	4904	0.381275	-0.26732	-0.251959	0.537257	-0.275021	-0.228333
32	SeqId_5354_11	Keratin 18			Keratin, type I cytoskeletal 18	3875	0.382396	-0.162163	0.047628	-0.0803902	-0.0600005	0.0311491
32	SeqId_9045_3	S27A2			Very long-chain acyl-CoA synthetase	11001	0.38294	0.183076	0.0208984	0.00503902	-0.0775193	-0.347254
32	SeqId_18177_49	ULA1			NEDD8-activating enzyme E1 regulatory subunit	8883	0.382957	0.381966	-0.068098	0.47875	-0.0793507	-0.156509
32	SeqId_16853_5	NRK1			Nicotimide riboside kise 1	54981	0.383002	-0.227298	0.132816	-0.0039682	-0.448854	-0.289085
32	SeqId_12686_15	THTM			3-mercaptopyruvate sulfurtransferase	4357	0.383028	-0.163488	0.0713583	0.205403	-0.184049	0.0522578
32	SeqId_18833_76	PEA15			Astrocytic phosphoprotein PEA-15	8682	0.385689	-0.20649	-0.327687	0.48929	-0.147987	-0.408829
32	SeqId_12461_8	SIRT5			D-dependent protein deacylase sirtuin-5, mitochondrial	23408	0.387546	-0.33999	-0.20425	-0.0297297	-0.295215	-0.401587
32	SeqId_12438_127	3MG			D-3-methyladenine glycosylase	4350	0.388023	-0.286466	0.0819657	0.458666	-0.0750961	0.0328434
32	SeqId_5023_23	PUR8			Adenylosuccite lyase	158	0.388364	-0.19126	-3.2e-05	0.366482	-0.00872434	0.0327105
32	SeqId_11275_94	LRP1B			Low-density lipoprotein receptor-related protein 1B	53353	0.388678	-0.0125561	0.100256	0.12988	0.365692	0.357085
32	SeqId_12650_43	GI3			Guanine nucleotide-binding protein G(k) subunit alpha	2773	0.388874	-0.042591	-0.135082	-0.0739862	-0.295766	-0.440693
32	SeqId_9388_18	MCEE			Methylmalonyl-CoA epimerase, mitochondrial	84693	0.389345	-0.131814	0.0298386	0.00884812	-0.0234865	-0.318927
32	SeqId_5021_13	PPase			Inorganic pyrophosphatase	5464	0.391849	-0.034727	0.167235	-0.0803414	0.0909392	0.285374
32	SeqId_3503_4	Integrin a1b1			Integrin alpha-I: beta-1 complex	3672|3688	0.393232	-0.229526	-0.320017	0.181575	0.115284	-0.15077
32	SeqId_6151_18	MP2K3			Dual specificity mitogen-activated protein kise kise 3	5606	0.394358	0.486581	0.119321	0.0334981	0.190722	0.242511
32	SeqId_13104_32	EFNB1			Ephrin-B1	1947	0.395855	-0.0535055	-0.278469	0.445194	-0.0166627	-0.190088
32	SeqId_3893_64	Mesothelin			Mesothelin	10232	0.396233	-0.263125	0.0912315	0.146601	-0.423872	-0.210316
32	SeqId_13642_90	CIG49			Interferon-induced protein with tetratricopeptide repeats 3	3437	0.398369	-0.205944	0.118012	0.129035	-0.230302	-0.0771205
32	SeqId_14037_18	RANB3			Ran-binding protein 3	8498	0.39838	-0.277679	-0.530597	0.622959	-0.223482	-0.515328
32	SeqId_18817_50	CBX1			Chromobox protein homolog 1	10951	0.39962	-0.188978	-0.0222289	0.176927	-0.263635	-0.28377
32	SeqId_7835_2	BNI3L			BCL2/adenovirus E1B 19 kDa protein-interacting protein 3-like	665	0.399744	-0.171547	-0.0188719	0.0397846	-0.39822	-0.153948
32	SeqId_9748_31	GSTM3-3			Glutathione S-transferase Mu 3	2947	0.401109	-0.0643372	0.00469867	0.247679	-0.0870007	-0.214422
32	SeqId_18312_68	NDRG3			Protein NDRG3	57446	0.401481	-0.134324	-0.155085	-0.117466	0.356096	0.155681
32	SeqId_12478_15	RL30			60S ribosomal protein L30	6156	0.404654	-0.100238	-0.0524301	0.436315	0.155132	0.0334432
32	SeqId_8954_30	M4K1			Mitogen-activated protein kise kise kise kise 1	11184	0.404952	0.424566	-0.0707528	0.746503	0.374755	0.147946
32	SeqId_3294_55	CFC1			Cryptic protein	55997	0.405712	-0.183627	-0.161436	0.0142896	-0.180122	-0.0558797
32	SeqId_17405_2	UCHL5			Ubiquitin carboxyl-termil hydrolase isozyme L5	51377	0.406581	-0.193041	0.0314102	0.0842809	-0.272672	-0.285134
32	SeqId_8383_20	CK094			Uncharacterized protein C11orf94	143678	0.406707	-0.14244	0.253884	-0.0413274	-0.611616	-0.0300777
32	SeqId_13567_1	DPYL2			Dihydropyrimidise-related protein 2	1808	0.406753	-0.0827858	-0.0288961	0.0508102	-0.185405	-0.219128
32	SeqId_19290_5	HPRT			Hypoxanthine-guanine phosphoribosyltransferase	3251	0.406853	-0.035808	0.198371	0.318414	0.0664027	0.202113
32	SeqId_7106_37	PLACL			Oocyte-secreted protein 2	219990	0.407749	-0.236251	0.242503	0.191203	-0.416456	0.111394
32	SeqId_18875_125	Chondrocalcin			Chondrocalcin	1280	0.407899	-0.124022	0.01409	0.085114	-0.130477	0.0308044
32	SeqId_10073_22	TYDP1			Tyrosyl-D phosphodiesterase 1	55775	0.409013	-0.321824	0.214972	0.0682976	-0.520742	0.0384768
32	SeqId_12554_10	RA51D			D repair protein RAD51 homolog 4	5892	0.410514	-0.158377	-0.121932	-0.0282976	-0.0979457	-0.150037
32	SeqId_4154_57	P-Selectin			P-selectin	6403	0.411658	-0.0892805	0.0599564	0.584329	0.0330164	0.00297221
32	SeqId_3222_11	Semaphorin 3A			Semaphorin-3A	10371	0.411824	-0.134992	0.135216	0.0478602	0.513	0.442274
32	SeqId_11258_41	MAdCAM-1			Mucosal addressin cell adhesion molecule 1	8174	0.412826	0.159177	0.316144	0.148772	0.422752	0.442215
32	SeqId_14106_46	GDP/GTP exchange protein			Rap1 GTPase-GDP dissociation stimulator 1	5910	0.413014	-0.276989	0.224195	-0.17068	-0.648932	-0.170828
32	SeqId_11120_49	T14			N-acetyltransferase 14	57106	0.414075	0.339436	0.00110649	0.162875	-0.00319926	-0.234753
32	SeqId_12737_12	PLSI			Plastin-1	5357	0.414476	-0.165352	0.103296	0.0216775	-0.155823	-0.0121907
32	SeqId_9004_24	CR001			Low-density lipoprotein receptor class A domain-containing protein 4	753	0.415561	-0.182151	0.0288306	0.0468544	-0.104404	-0.26085
32	SeqId_12821_6	L10			CHT, LRR and PYD domains-containing protein 10	338322	0.416444	-0.0305715	0.00710826	0.240942	-0.0887551	-0.244288
32	SeqId_3858_5	PPAC			Low molecular weight phosphotyrosine protein phosphatase	52	0.417879	-0.052105	0.0231779	0.619283	0.0728007	0.0198029
32	SeqId_17823_40	SMD2			Small nuclear ribonucleoprotein Sm D2	6633	0.419525	0.325831	0.202239	0.0721705	0.709285	0.588397
32	SeqId_13578_98	ABLM3			Actin-binding LIM protein 3	22885	0.419644	-0.116936	0.0334392	0.685703	0.181617	0.0354859
32	SeqId_9509_4	TM38B			Trimeric intracellular cation channel type B	55151	0.421236	-0.105388	0.106902	0.0054839	-0.181443	-0.0985729
32	SeqId_19228_11	BAG-2			BAG family molecular chaperone regulator 2	9532	0.422817	-0.234084	-0.0390841	0.543074	-0.138768	-0.132184
32	SeqId_19383_131	CINP			Cyclin-dependent kise 2-interacting protein	51550	0.423187	-0.144501	-0.0299281	0.18513	-0.336657	-0.397308
32	SeqId_6290_3	UTS2B			Urotensin-2B	257313	0.423465	-0.0318122	0.00980846	0.527435	-0.0955514	-0.0735025
32	SeqId_8343_224	PAPOG			Poly(A) polymerase gamma	64895	0.423776	-0.139612	0.0252475	0.305552	-0.102094	-0.234004
32	SeqId_16809_1	NDKM			Nucleoside diphosphate kise, mitochondrial	4833	0.424864	-0.0440499	-0.029889	-0.00324981	-0.0636205	-0.334435
32	SeqId_5669_26	SIRB2			Sigl-regulatory protein beta-2	284759	0.427281	-0.0616231	-0.180508	0.450134	0.43238	0.246598
32	SeqId_19143_38	NB5R2			DH-cytochrome b5 reductase 2	51700	0.428001	-0.220071	-0.332945	0.0797374	-0.268206	-0.311448
32	SeqId_4254_6	NUDC3			NudC domain-containing protein 3	23386	0.430645	-0.258431	-0.161889	0.533926	-0.247121	-0.343239
32	SeqId_17787_1	Enoyl-CoA hydratase			Enoyl-CoA hydratase, mitochondrial	1892	0.43085	-0.0693926	-0.031526	-0.0303477	0.292255	0.105892
32	SeqId_7770_25	NFU1			NFU1 iron-sulfur cluster scaffold homolog, mitochondrial	27247	0.430871	-0.351745	0.267805	0.0968471	-0.57312	0.091073
32	SeqId_13700_10	annexin II			Annexin A2	302	0.431676	-0.200903	-0.237653	0.0234103	-0.351982	-0.376228
32	SeqId_19568_17	IL-15			Interleukin-15	3600	0.43311	-0.247657	-0.130844	0.193296	-0.404019	-0.562161
32	SeqId_9745_20	IF4E2			Eukaryotic translation initiation factor 4E type 2	9470	0.433337	0.147837	0.131005	-0.0832366	0.242477	0.0273353
32	SeqId_5009_11	Moesin			Moesin	4478	0.438353	0.147993	0.00063955	0.5803	-0.0132717	-0.0183966
32	SeqId_4984_83	Esterase D			S-formylglutathione hydrolase	2098	0.439781	-0.0259604	0.131932	0.0665816	0.532365	0.632899
32	SeqId_5014_49	NCK1			Cytoplasmic protein NCK1	4690	0.439832	-0.11563	0.14723	0.470871	0.33264	0.19785
32	SeqId_14091_42	Carbonyl reductase 3			Carbonyl reductase [DPH] 3	874	0.440458	-0.192069	-0.218579	0.0764494	-0.133285	-0.204589
32	SeqId_18337_4	GMDS			GDP-mannose 4,6 dehydratase	2762	0.440869	-0.120216	-0.0350359	0.0110554	-0.166185	-0.134781
32	SeqId_4960_72	annexin I			Annexin A1	301	0.440903	-0.298962	-0.265163	0.461219	-0.127625	-0.128523
32	SeqId_6518_85	ghrelin			Appetite-regulating hormone	51738	0.441415	-0.17195	0.00243509	0.0703341	-0.238198	-0.193617
32	SeqId_4956_2	EPI			Epiregulin	2069	0.441823	-0.237366	0.17642	0.030124	-0.338324	-0.0808857
32	SeqId_9536_16	EP3A			Epididymal secretory protein E3-alpha	10876	0.441987	0.276016	-0.126139	0.217663	0.360253	-0.19136
32	SeqId_10627_87	APLP2			Amyloid-like protein 2	334	0.442431	-0.138709	-0.192892	0.145833	-0.239737	-0.0115684
32	SeqId_19112_2	TCAL3			Transcription elongation factor A protein-like 3	85012	0.443031	0.0483803	-0.023082	-0.0246237	0.300755	0.134657
32	SeqId_17777_31	SDSL			Serine dehydratase-like	113675	0.443401	-0.0957685	-0.237411	-0.109886	-0.248716	-0.470768
32	SeqId_19286_30	MLR5			Myosin light chain 5	4636	0.443559	-0.0247497	0.161701	0.0928275	-0.0909027	-0.00950847
32	SeqId_6441_62	ATS6			A disintegrin and metalloproteise with thrombospondin motifs 6	11174	0.445503	0.213342	-0.0750932	0.568234	0.0518214	-0.0647375
32	SeqId_19254_125	GMPR1			GMP reductase 1	2766	0.446573	-0.0107608	0.161613	0.197619	0.193078	0.210715
32	SeqId_15402_2	ID-1			D-binding protein inhibitor ID-1	3397	0.446592	-0.152471	-0.0321536	-0.00342027	-0.46636	-0.321795
32	SeqId_5765_53	DB121			Beta-defensin 121	245934	0.446705	-0.0949504	0.0979706	-0.181709	-0.000533055	-0.0864137
32	SeqId_16847_39	RAB3B			Ras-related protein Rab-3B	5865	0.447149	-0.292442	0.142188	-0.0824883	-0.620077	-0.198201
32	SeqId_15545_13	Calcineurin B a			Calcineurin subunit B type 1	5534	0.448208	-0.170879	-0.265713	-0.0737472	-0.580984	-0.507554
32	SeqId_18307_71	PPase 2			Inorganic pyrophosphatase 2, mitochondrial	27068	0.448656	0.095638	0.315165	-0.0220738	0.586397	0.623223
32	SeqId_17783_9	MMAB			Cob(I)yrinic acid a,c-diamide adenosyltransferase, mitochondrial	326625	0.449639	0.196486	0.102879	0.00738879	0.636922	0.597019
32	SeqId_10961_15	TIG3			Retinoic acid receptor responder protein 3	5920	0.449664	-0.163609	-0.0470667	-0.0832242	-0.0948628	-0.306902
32	SeqId_18180_58	RT4I1			Reticulon-4-interacting protein 1, mitochondrial	84816	0.450252	-0.227759	-0.216519	-0.0635235	-0.485695	-0.378272
32	SeqId_6400_33	P5I13			Tumor protein p53-inducible protein 13	90313	0.450881	0.214164	-0.098042	0.00887986	-0.136398	0.0649026
32	SeqId_3038_9	I-TAC			C-X-C motif chemokine 11	6373	0.452503	-0.0742647	-0.0328881	-0.0990374	-0.112962	-0.0543905
32	SeqId_9926_4	S100P			Protein S100-P	6286	0.45255	-0.150092	-0.146105	-0.0171676	-0.405175	-0.435782
32	SeqId_12518_289	PB1			Protein polybromo-1	55193	0.454235	-0.345436	0.158561	0.387458	-0.348104	-0.0264402
32	SeqId_8221_19	MIF			Macrophage migration inhibitory factor	4282	0.455427	0.15274	-0.044198	0.670044	-0.0802849	-0.340393
32	SeqId_13556_28	5HT2A			5-hydroxytryptamine receptor 2A	3356	0.458055	-0.28982	0.245965	-0.080819	0.229601	0.533585
32	SeqId_3495_15	GCP-2			C-X-C motif chemokine 6	6372	0.459416	-0.158173	-0.0128572	-0.0827394	-0.096886	-0.0776602
32	SeqId_13481_24	TCEA2			Transcription elongation factor A protein 2	6919	0.459662	0.116619	0.137713	0.0887784	0.689862	0.604892
32	SeqId_12348_46	SYSM			Serine--tR ligase, mitochondrial	54938	0.460669	-0.194682	0.169971	-0.134276	-0.0665086	0.298445
32	SeqId_5626_20	CTRC			Chymotrypsin-C	11330	0.461092	-0.254904	0.27093	-0.151531	-0.660613	-0.137012
32	SeqId_19392_6	DDAH1			N(G),N(G)-dimethylarginine dimethylaminohydrolase 1	23576	0.46131	-0.149878	-0.158389	-0.0369564	0.0172065	-0.341011
32	SeqId_12822_34	APBB1			Amyloid beta A4 precursor protein-binding family B member 1	322	0.461987	-0.365385	0.109238	-0.108801	0.0963241	-0.0303098
32	SeqId_18286_3	ZWINT			ZW10 interactor	11130	0.463775	0.424359	0.0190728	0.0387652	0.686662	0.24105
32	SeqId_10046_55	cIAP-1			Baculoviral IAP repeat-containing protein 2	329	0.463913	-0.0449258	0.159236	-0.0186214	-0.296206	-0.0595173
32	SeqId_6377_54	LYZL2			Lysozyme-like protein 2	119180	0.464651	0.0305988	0.0590457	0.0601671	-0.200536	-0.230656
32	SeqId_12831_21	TESC			Calcineurin B homologous protein 3	54997	0.465397	-0.209218	-0.249758	0.110054	-0.417806	-0.539253
32	SeqId_9064_12	RN215			RING finger protein 215	200312	0.465843	0.189309	-0.117895	-0.0985713	0.592028	0.308106
32	SeqId_9482_110	NUDT9			ADP-ribose pyrophosphatase, mitochondrial	53343	0.466153	-0.0753222	-0.109849	0.0204088	-0.26194	-0.324967
32	SeqId_11248_43	HEM4			Uroporphyrinogen-III synthase	7390	0.467127	-0.138333	0.104544	0.348267	-0.0546002	0.233349
32	SeqId_7952_2	VTI1A			Vesicle transport through interaction with t-SREs homolog 1A	143187	0.467754	-0.110008	-0.00575879	0.418249	0.183671	0.183394
32	SeqId_12583_77	ARAF			Serine/threonine-protein kise A-Raf	369	0.46818	-0.101692	0.0136818	0.0350991	-0.186739	-0.320033
32	SeqId_2849_49	AIF1			Allograft inflammatory factor 1	199	0.468457	0.334047	-0.255135	0.528986	0.0818507	-0.251304
32	SeqId_18343_10	DECR2			Peroxisomal 2,4-dienoyl-CoA reductase	26063	0.468697	-0.151022	0.100734	-0.101942	-0.350691	-0.15326
32	SeqId_17454_15	EGFL6			Epidermal growth factor-like protein 6	25975	0.469822	-0.0880855	0.134709	0.00880292	-0.0416912	0.0482175
32	SeqId_3010_53	TSLP			Thymic stromal lymphopoietin	85480	0.470181	-0.19734	0.166112	0.152725	-0.412377	0.100161
32	SeqId_18387_7	suppression of tumorigenicity 13			Hsc70-interacting protein	6767	0.471288	-0.291327	-0.387535	0.705045	-0.138803	-0.274985
32	SeqId_19231_22	PRL-3			Protein tyrosine phosphatase type IVA 3	11156	0.47167	-0.118689	0.145508	0.583806	0.132562	0.144637
32	SeqId_2794_60	SOD			Superoxide dismutase [Cu-Zn]	6647	0.471917	-0.226038	0.0161187	0.258363	-0.182184	0.165351
32	SeqId_3864_5	RS7			40S ribosomal protein S7	6201	0.472944	-0.233488	0.13139	0.148951	-0.507766	-0.049371
32	SeqId_5727_35	B3GLT			Beta-1,3-glucosyltransferase	145173	0.474288	0.00406548	0.182471	0.0303826	0.339797	0.26649
32	SeqId_6294_11	BAGE2			B melanoma antigen 2	85319	0.477765	-0.279821	-0.319305	0.58269	-0.298979	-0.315313
32	SeqId_12698_72	IMA4			Importin subunit alpha-3	3840	0.480755	-0.0170322	0.178321	-0.015151	0.180971	0.553923
32	SeqId_12954_71	PPARa			Peroxisome proliferator-activated receptor alpha	5465	0.481499	-0.150463	0.0687635	0.0320171	0.568715	0.435352
32	SeqId_18338_26	IDH			Isocitrate dehydrogese [DP] cytoplasmic	3417	0.482686	-0.0490849	0.193612	-0.0101555	-0.0125348	0.0946706
32	SeqId_5088_175	IL-23 R			Interleukin-23 receptor	149233	0.485158	-0.354957	0.133928	-0.0363519	-0.513745	0.0624337
32	SeqId_18922_27	CD68			Macrosialin	968	0.48568	-0.240297	-0.223437	0.271668	-0.16798	-0.0911594
32	SeqId_12460_18	PSA7			Proteasome subunit alpha type-7	5688	0.486036	-0.232238	-0.0245503	0.114813	-0.224167	-0.289031
32	SeqId_18458_4	PGES2			Prostaglandin E synthase 2	80142	0.486891	0.45608	-0.00371048	-0.0189697	0.729266	0.420517
32	SeqId_10076_1	AP4M1			AP-4 complex subunit mu-1	9179	0.488162	-0.0822077	0.0951578	-0.0246323	0.041239	0.525517
32	SeqId_9341_1	PDGFD			Platelet-derived growth factor D	80310	0.488536	-0.123295	-0.134075	0.0337512	-0.163345	0.0334939
32	SeqId_4978_54	DBNL			Drebrin-like protein	28988	0.488696	-0.0759474	0.267791	-0.0420612	-0.270187	-0.0786055
32	SeqId_18225_13	HEBP1			Heme-binding protein 1	50865	0.490912	-0.19854	-0.0856648	0.738215	-0.0835317	-0.17249
32	SeqId_14007_22	PAPS1			Bifunctiol 3'-phosphoadenosine 5'-phosphosulfate synthase 1	9061	0.491563	0.0226072	0.392896	-0.132561	0.557377	0.628514
32	SeqId_15398_2	HERV1			FAD-linked sulfhydryl oxidase ALR	2671	0.494563	-0.147949	-0.0897708	-0.0388508	0.374613	0.202571
32	SeqId_8040_9	LEMD1			LEM domain-containing protein 1	93273	0.495527	0.103951	-0.268105	0.346528	-0.091712	-0.310883
32	SeqId_12851_5	DPOLM			D-directed D/R polymerase mu	27434	0.496205	-0.140062	0.158122	-0.125784	0.0334628	0.150833
32	SeqId_9765_4	NDE1			Nuclear distribution protein nudE homolog 1	54820	0.498269	-0.312635	0.0258104	0.126798	-0.589332	-0.308101
32	SeqId_15370_5	BOLA1			BolA-like protein 1	51027	0.498684	-0.21988	-0.256514	0.134024	-0.34226	-0.569606
32	SeqId_3427_63	CSK21			Casein kise II subunit alpha	1457	0.499279	-0.224342	0.0671395	-0.0356832	-0.560567	-0.098777
32	SeqId_3317_33	HTRA2			Serine protease HTRA2, mitochondrial	27429	0.499315	-0.353356	-0.341371	0.00531344	-0.504049	-0.6522
32	SeqId_12820_1	GRAP			GRB2-related adapter protein	10750	0.501431	0.496649	0.244338	0.172553	0.702407	0.618992
32	SeqId_10889_2	MRAP2			Melanocortin-2 receptor accessory protein 2	112609	0.501629	-0.230243	-0.134483	-0.0647345	-0.285847	-0.329814
32	SeqId_13566_2	SSU72			R polymerase II subunit A C-termil domain phosphatase SSU72	29101	0.502007	-0.0397549	0.000499693	0.226096	0.0977704	-0.0286723
32	SeqId_5490_53	Testican-1			Testican-1	6695	0.502953	-0.0129622	0.31088	0.104597	-0.29977	-0.257956
32	SeqId_17367_5	Stathmin			Stathmin	3925	0.504018	0.275447	-0.131913	0.367689	-0.198491	-0.404093
32	SeqId_19365_11	BCAT2			Branched-chain-amino-acid aminotransferase, mitochondrial	587	0.505723	-0.116249	-0.187692	0.0790792	-0.13923	-0.379922
32	SeqId_18321_38	MTDC			Bifunctiol methylenetetrahydrofolate dehydrogese/cyclohydrolase, mitochondrial	10797	0.508062	-0.224273	0.0365159	-0.021298	-0.557151	-0.200206
32	SeqId_15669_7	BRAF1			Serine/threonine-protein kise B-raf	673	0.508269	0.426627	0.103158	-0.0153713	0.521453	0.109747
32	SeqId_13242_134	SHAN3			SH3 and multiple ankyrin repeat domains protein 3		0.508374	-0.22049	-0.248063	0.669378	0.0265162	-0.117011
32	SeqId_8070_88	DLG4			Disks large homolog 4	1742	0.509324	-0.100117	0.129964	0.0359998	0.135721	0.113033
32	SeqId_17694_32	PSME2			Proteasome activator complex subunit 2	5721	0.509858	-0.12545	0.132979	0.277846	-0.0648478	0.0172952
32	SeqId_5129_12	SREC-I			Scavenger receptor class F member 1	8578	0.510731	-0.044461	-0.24984	0.672021	0.0251984	-0.110958
32	SeqId_16594_44	FAIM1			Fas apoptotic inhibitory molecule 1	55179	0.51127	-0.140768	-0.164475	0.131994	-0.187623	-0.128264
32	SeqId_12706_2	MRCKA			Serine/threonine-protein kise MRCK alpha	8476	0.511911	-0.111111	-0.109499	0.0717443	-0.341284	-0.326822
32	SeqId_2805_6	ACE2			Angiotensin-converting enzyme 2	59272	0.513188	-0.228165	0.152674	0.048517	-0.211462	0.136373
32	SeqId_17384_110	K6PF			ATP-dependent 6-phosphofructokise, muscle type	5213	0.5134	0.0470228	0.398771	0.0459392	0.712524	0.621749
32	SeqId_14688_6	PTN7			Tyrosine-protein phosphatase non-receptor type 7	5778	0.514312	0.0184155	0.123801	0.217705	0.0460346	0.216788
32	SeqId_12497_29	SDOS			Tudor-interacting repair regulator protein	84309	0.51451	-0.136858	0.0574829	0.0411495	-0.2073	-0.233023
32	SeqId_8970_9	RIPK2			Receptor-interacting serine/threonine-protein kise 2	8767	0.515476	-0.356006	0.0573585	-0.0974498	-0.507205	0.161675
32	SeqId_11154_3	NF2L1			Nuclear factor erythroid 2-related factor 1	4779	0.515691	-0.158201	0.074568	0.405543	-0.215077	-0.142709
32	SeqId_4203_50	Cofilin-1			Cofilin-1	1072	0.515956	0.472659	0.252531	0.251566	0.591167	0.622585
32	SeqId_15414_316	LDHA			L-lactate dehydrogese A chain	3939	0.517092	-0.0730557	0.0328842	0.187736	0.0965942	0.0293515
32	SeqId_18301_10	IF1			Nuclear apoptosis-inducing factor 1	203245	0.517827	-0.0907388	0.15651	0.192059	0.0406972	0.10686
32	SeqId_13076_4	FXR1			Fragile X mental retardation syndrome-related protein 1	8087	0.518841	0.399492	0.0622474	0.458586	0.261624	0.048916
32	SeqId_4271_75	PFD5			Prefoldin subunit 5	5204	0.519911	0.148849	-0.0708839	0.484288	-0.192447	-0.158743
32	SeqId_9913_4	RRBP1			Ribosome-binding protein 1	6238	0.520003	0.0984411	-0.0283242	0.0818644	0.314953	0.247004
32	SeqId_9102_28	ZFY27			Protrudin	118813	0.520969	-0.187877	-0.060629	0.225996	-0.145845	-0.0959845
32	SeqId_10552_88	NKG2F			NKG2-F type II integral membrane protein	8302	0.52111	0.272856	0.0674034	0.0928349	0.0229548	0.164002
32	SeqId_7227_75	COCH			Cochlin	1690	0.521229	-0.0976995	-0.0501224	-0.00327514	-0.108863	-0.115396
32	SeqId_13583_19	Apaf-1			Apoptotic protease-activating factor 1	317	0.521484	-0.0123659	-0.125473	0.0720369	-0.369316	-0.419186
32	SeqId_19243_2	PFD2			Prefoldin subunit 2	5202	0.522099	0.078418	-0.183085	0.332723	-0.105938	-0.343953
32	SeqId_18407_36	AR2BP			ADP-ribosylation factor-like protein 2-binding protein	23568	0.5222	-0.0974815	0.0113044	0.0768881	-0.295472	-0.319103
32	SeqId_9893_27	Ornithine decarboxylase antizyme			Ornithine decarboxylase antizyme 1	4946	0.523343	-0.15523	0.168304	0.309901	0.159142	0.144628
32	SeqId_2985_35	Gro-a			Growth-regulated alpha protein	2919	0.523591	0.11824	0.107939	-0.0602039	-0.0970072	-0.0185058
32	SeqId_19338_3	LZIC			Protein LZIC	84328	0.525637	0.434192	-0.0528637	0.683205	-0.0103577	-0.332421
32	SeqId_12486_8	GLRX2			Glutaredoxin-2, mitochondrial	51022	0.526455	0.0255582	0.0238792	0.126792	-0.0815879	-0.00097993
32	SeqId_12573_80	TRIM3			Tripartite motif-containing protein 3	10612	0.527443	-0.121116	0.170469	0.00261072	-0.217683	0.388761
32	SeqId_16867_76	PCTK1			Cyclin-dependent kise 16	5127	0.527475	-0.171427	0.31085	-0.0845574	-0.00220729	0.574343
32	SeqId_16758_96	HDGF			Hepatoma-derived growth factor	3068	0.52844	-0.234513	-0.231509	0.660509	-0.100963	-0.259654
32	SeqId_6255_74	CPXM1			Probable carboxypeptidase X1	56265	0.528491	-0.136235	-0.0904319	-0.0109092	-0.0270763	-0.00556807
32	SeqId_8953_47	HDGF			Hepatoma-derived growth factor	3068	0.528755	-0.288768	-0.233281	0.622334	-0.237722	-0.284083
32	SeqId_13597_20	RAB31			Ras-related protein Rab-31	11031	0.528826	-0.0252045	-0.02655	0.70855	0.0548664	-0.0840563
32	SeqId_12479_50	KAP1			cAMP-dependent protein kise type I-beta regulatory subunit	5575	0.529165	0.00634844	-0.193287	0.350957	-0.106531	-0.260166
32	SeqId_18322_15	JMJD6			Bifunctiol arginine demethylase and lysyl-hydroxylase JMJD6	23210	0.530266	0.341078	0.278435	0.0660929	0.607225	0.599019
32	SeqId_18330_7	PGM2			Phosphoglucomutase-2	55276	0.531125	0.0551785	0.216003	0.33239	0.277709	0.132991
32	SeqId_11592_1	ELAV1			ELAV-like protein 1	1994	0.531635	0.29279	0.129212	0.349629	0.453976	0.446968
32	SeqId_13103_125	CSH			Chorionic somatomammotropin hormone	1442|1442	0.532172	0.107381	0.323218	0.0234482	0.549239	0.557136
32	SeqId_14151_4	UCRP			Ubiquitin-like protein ISG15	9636	0.532807	-0.144892	-0.112409	0.415425	-0.155287	-0.225697
32	SeqId_11955_1	RHG01			Rho GTPase-activating protein 1	392	0.532808	-0.134007	-0.257255	0.380017	-0.263327	-0.474711
32	SeqId_5061_27	B7-H2			ICOS ligand	23308	0.536247	-0.135096	-0.115837	0.584813	-0.17712	-0.287617
32	SeqId_9522_3	AIF			Apoptosis-inducing factor 1, mitochondrial	9131	0.537311	-0.088726	0.112679	0.0253476	0.596322	0.330831
32	SeqId_17355_56	SYT4			Syptotagmin-4	6860	0.537653	0.0365995	0.242798	0.360496	0.296479	0.426778
32	SeqId_18895_54	GSTM4			Glutathione S-transferase Mu 4	2948	0.540788	-0.020051	0.0787713	0.275791	-0.128531	-0.213954
32	SeqId_11347_9	Transaldolase			Transaldolase	6888	0.54127	-0.242733	-0.244667	0.452738	-0.308026	-0.384783
32	SeqId_14067_6	PKP2			Plakophilin-2	5318	0.541316	-0.0461533	0.0107018	0.671123	0.181748	0.0728535
32	SeqId_8019_73	STMN3			Stathmin-3	50861	0.542908	-0.172979	-0.0611366	0.319131	-0.230686	-0.270915
32	SeqId_8297_8	DJC10			DJ homolog subfamily C member 10	54431	0.542967	-0.292593	-0.17657	0.0544346	-0.495076	-0.618003
32	SeqId_9742_59	BAT1			Spliceosome R helicase DDX39B	7919	0.543558	-0.310902	-0.131085	0.532767	-0.164056	-0.192103
32	SeqId_18310_26	SELW			Selenoprotein W	6415	0.545036	-0.101072	-0.261106	0.465887	-0.185763	-0.527647
32	SeqId_17755_5	UGDH			UDP-glucose 6-dehydrogese	7358	0.545352	-0.0910377	0.070655	-0.00437722	0.0875938	0.242469
32	SeqId_10045_47	CUL3			Cullin-3	8452	0.546481	-0.0923262	0.0688	0.42844	-0.011541	-0.0160077
32	SeqId_16883_57	RAB4A			Ras-related protein Rab-4A	5867	0.550497	0.417189	0.199016	-0.0343054	0.772349	0.601874
32	SeqId_5229_90	IMDH1			Inosine-5'-monophosphate dehydrogese 1	3614	0.552167	-0.0668644	-0.0352354	0.5443	-0.0686006	-0.12055
32	SeqId_19219_71	NTF-2			Nuclear transport factor 2	10204	0.554747	0.0294923	0.0518057	0.520289	-0.117673	-0.162156
32	SeqId_12536_46	MTMR6			Myotubularin-related protein 6	9107	0.555805	-0.32139	0.011358	0.203314	-0.588003	-0.248434
32	SeqId_19560_23	PLXA4			Plexin-A4	91584	0.55586	-0.222	-0.0945238	0.40306	0.0311095	-0.0307314
32	SeqId_11643_73	DTX3L			E3 ubiquitin-protein ligase DTX3L	151636	0.55621	-0.124336	0.108815	0.681277	0.150998	0.159296
32	SeqId_12530_14	CKS-1			Cyclin-dependent kises regulatory subunit 1	1163	0.556519	-0.0291373	-0.0614663	0.0370732	0.655113	0.202718
32	SeqId_13993_20	E41L1			Band 4.1-like protein 1	2036	0.557241	-0.14285	0.0730437	0.429959	-0.12838	-0.013265
32	SeqId_15523_9	HEM2			Delta-aminolevulinic acid dehydratase	210	0.557857	-0.045921	0.0715219	0.407237	-0.0839212	0.00923549
32	SeqId_15612_5	LIN7B			Protein lin-7 homolog B	64130	0.557872	-0.204781	-0.1235	0.0123973	0.171549	-0.0342121
32	SeqId_8035_6	CA198			Uncharacterized protein C1orf198	84886	0.557909	0.0258145	0.145505	-0.0242599	0.311067	0.288173
32	SeqId_17341_89	THIC			Acetyl-CoA acetyltransferase, cytosolic	39	0.55821	-0.174236	0.0776488	0.110382	-0.285677	-0.0409378
32	SeqId_10418_36	STX12			Syntaxin-12	23673	0.558472	0.0251665	-0.360298	0.836934	0.165314	-0.0850334
32	SeqId_5351_52	hnRNP A2/B1			Heterogeneous nuclear ribonucleoproteins A2/B1	3181	0.558784	-0.121214	0.0401797	0.575863	-0.0225032	0.0550974
32	SeqId_14324_52	CSPG6			Structural maintence of chromosomes protein 3	9126	0.559072	-0.276102	-0.155868	0.539269	-0.153678	-0.203349
32	SeqId_6508_68	SG1D2			Secretoglobin family 1D member 2	10647	0.562346	0.215296	0.356362	-0.00735139	-0.0540455	0.0675468
32	SeqId_17786_5	GGPPS			Geranylgeranyl pyrophosphate synthase	9453	0.563478	-0.22072	0.194016	0.00662015	-0.58181	-0.0494843
32	SeqId_15641_20	TEFF1			Tomoregulin-1	100526694	0.564811	0.117627	-0.135578	0.578013	0.0652487	-0.0733018
32	SeqId_12433_8	ARL11			ADP-ribosylation factor-like protein 11	115761	0.565032	0.225799	0.109294	0.168031	0.0166057	0.0732436
32	SeqId_13573_5	p21-ARC			Actin-related protein 2/3 complex subunit 3	10094	0.565428	0.520028	-0.0337826	0.69998	0.28275	-0.0185534
32	SeqId_5918_5	PSME1			Proteasome activator complex subunit 1	5720	0.565584	-0.0614737	0.216506	0.289168	-0.0513321	0.172655
32	SeqId_12682_5	KAT3			Kynurenine--oxoglutarate transamise 3	56267	0.566458	-0.0381101	0.0165397	-0.137347	-0.226703	-0.255352
32	SeqId_18348_89	HNRPD			Heterogeneous nuclear ribonucleoprotein D0	3184	0.566797	-0.25002	-0.06552	0.180013	0.089209	0.134465
32	SeqId_9747_48	MARK3			MAP/microtubule affinity-regulating kise 3	4140	0.569623	-0.0204884	-0.0906373	0.354691	-0.188524	-0.222176
32	SeqId_18900_37	H-ras (WT)			GTPase HRas	3265	0.570125	-0.0152469	0.215998	0.0547953	0.223653	0.153135
32	SeqId_5226_36	CK2-A2:B			Casein kise II 2-alpha':2-beta heterotetramer	1459|1460	0.570616	-0.182091	0.0599291	0.289239	-0.245285	-0.161616
32	SeqId_8945_7	F175B			BRISC complex subunit Abro1	23172	0.571428	-0.119919	0.138187	0.0201658	-0.13154	-0.156871
32	SeqId_19207_119	ADK			Adenosine kise	132	0.571644	-0.246271	0.0510632	0.25365	-0.207029	-0.0681634
32	SeqId_19341_36	ACBD6			Acyl-CoA-binding domain-containing protein 6	84320	0.572486	-0.270411	-0.351035	0.392182	-0.32026	-0.716231
32	SeqId_17176_13	PSIP1			PC4 and SFRS1-interacting protein	11168	0.573516	-0.167834	-0.266098	0.691623	-0.146102	-0.331345
32	SeqId_18402_1	AMERL			AMMECR1-like protein	83607	0.574267	0.273767	0.136611	0.22338	0.163344	0.242859
32	SeqId_9202_309	ATPO			ATP synthase subunit O, mitochondrial	539	0.574333	-0.0518453	0.0381694	0.576916	0.175795	0.0649415
32	SeqId_9869_28	NF-kappa-B p105			Nuclear factor NF-kappa-B p105 subunit	4790	0.575	-0.0688815	-0.022487	0.159786	-0.119156	-0.174
32	SeqId_9835_16	AL1A3			Aldehyde dehydrogese family 1 member A3	220	0.57588	0.315352	0.283785	0.235684	0.293931	0.438819
32	SeqId_12425_104	ARF6			ADP-ribosylation factor 6	382	0.575917	0.314247	0.0404209	0.71861	0.326292	0.150685
32	SeqId_2480_58	TIMP-3			Metalloproteise inhibitor 3	7078	0.576492	-0.178902	-0.0141153	0.074719	-0.141139	-0.113531
32	SeqId_17333_20	ACADM			Medium-chain specific acyl-CoA dehydrogese, mitochondrial	34	0.578188	-0.103597	0.0384004	-0.132055	-0.554307	-0.269268
32	SeqId_19195_85	RS5			40S ribosomal protein S5	6193	0.579077	0.135936	0.0467343	0.321275	-0.101451	-0.141378
32	SeqId_12746_4	CYH4			Cytohesin-4	27128	0.579702	-0.0778145	0.203416	0.0941349	-0.220699	-0.0515201
32	SeqId_13937_75	CAND1			Cullin-associated NEDD8-dissociated protein 1	55832	0.579986	-0.0351915	-0.0191686	0.223838	-0.0848543	-0.0895827
32	SeqId_14009_65	TNFAIP3			Tumor necrosis factor alpha-induced protein 3	7128	0.581129	-0.0520776	0.157903	-0.00156649	0.024842	-0.00153815
32	SeqId_6280_11	PCDH8			Protocadherin-8	5100	0.581156	-0.233922	0.0278568	0.334665	-0.039379	0.0595194
32	SeqId_4547_59	FLRT1			Leucine-rich repeat transmembrane protein FLRT1	23769	0.581499	0.205562	0.0951906	0.146478	0.533561	0.499515
32	SeqId_8768_4	Bcl-10			B-cell lymphoma/leukemia 10	8915	0.583338	-0.143147	0.0498222	-0.0393483	-0.217103	-0.240845
32	SeqId_11606_22	DNJB6			DJ homolog subfamily B member 6	10049	0.583714	-0.247599	0.0397548	0.638693	-0.171643	0.0702323
32	SeqId_12859_33	PECI			Enoyl-CoA delta isomerase 2, mitochondrial	10455	0.584486	0.233043	0.214337	-0.125179	0.338229	0.496312
32	SeqId_10001_7	c-Raf			RAF proto-oncogene serine/threonine-protein kise	5894	0.586383	-0.290011	0.0820682	0.400398	-0.460628	-0.16708
32	SeqId_8358_30	Peroxiredoxin-3			Thioredoxin-dependent peroxide reductase, mitochondrial	10935	0.586522	-0.236169	-0.19921	0.609202	-0.250505	-0.355095
32	SeqId_6491_59	kallikrein 15			Kallikrein-15	55554	0.58791	-0.207685	0.283352	0.00942056	-0.161092	0.375121
32	SeqId_9288_7	FKBP7			Peptidyl-prolyl cis-trans isomerase FKBP7	51661	0.588186	-0.213218	-0.25581	0.38641	-0.289225	-0.590767
32	SeqId_14013_11	TANK			TRAF family member-associated NF-kappa-B activator	10010	0.588488	-0.00539933	-0.0326192	0.59376	0.0763757	-0.109023
32	SeqId_19152_4	IPP2			Protein phosphatase inhibitor 2	5504	0.588966	0.035328	0.283846	0.00491252	0.221493	0.135768
32	SeqId_10454_99	DJC16			DJ homolog subfamily C member 16	23341	0.5921	-0.021379	-0.0413736	0.441349	0.0273825	-0.00289714
32	SeqId_13988_67	NMRL1			NmrA-like family domain-containing protein 1	57407	0.595455	0.0580129	0.181368	-0.0927466	0.536206	0.275887
32	SeqId_6653_58	CD47			Leukocyte surface antigen CD47	961	0.59579	0.207331	0.0894859	0.101488	-0.0774166	0.101938
32	SeqId_18916_25	Inosine triphosphatase			Inosine triphosphate pyrophosphatase	3704	0.596896	-0.129202	-0.0800159	0.170019	-0.337264	-0.434024
32	SeqId_12818_159	UT2			Urea transporter 2	8170	0.597083	-0.127056	0.0385098	-0.0613254	-0.130697	-0.222284
32	SeqId_5715_4	ABHEA			Protein ABHD14A	25864	0.597653	-0.251802	-0.276733	0.623547	-0.259357	-0.337537
32	SeqId_4130_71	FGF-6			Fibroblast growth factor 6	2251	0.599205	-0.285167	0.159057	0.211909	-0.456881	-0.118355
32	SeqId_15698_6	TXL			Alpha-taxilin	200081	0.60004	0.182871	-0.061019	-0.110644	-0.211076	-0.342182
32	SeqId_12717_65	TOX3			TOX high mobility group box family member 3	27324	0.600511	-0.302798	0.216851	0.0607488	-0.616702	-0.114492
32	SeqId_9744_139	DNJA4			DJ homolog subfamily A member 4	55466	0.600983	-0.274856	-0.0956973	0.484126	-0.306397	-0.289523
32	SeqId_3519_3	TARC			C-C motif chemokine 17	6361	0.601341	0.000303758	0.00356356	0.0143318	-0.112203	-0.067111
32	SeqId_8346_9	DPP2			Dipeptidyl peptidase 2	29952	0.601884	-0.116636	0.106652	0.27665	-0.0239803	0.052698
32	SeqId_4394_71	FGF-8A			Fibroblast growth factor 8 isoform A	2253	0.604639	-0.275525	0.131232	0.200451	-0.531286	-0.149273
32	SeqId_9758_17	RS4X			40S ribosomal protein S4, X isoform	6191	0.605472	-0.0689271	0.0342631	0.467797	0.0281425	-0.00164215
32	SeqId_2975_19	CTGF			Connective tissue growth factor	1490	0.606091	-0.280546	0.0929117	0.148739	-0.278165	-0.00565267
32	SeqId_18295_102	GRHPR			Glyoxylate reductase/hydroxypyruvate reductase	9380	0.606464	-0.195233	-0.0722608	0.181333	-0.0816443	-0.290185
32	SeqId_12597_68	Autophagy protein 5			Autophagy protein 5	9474	0.606678	-0.0738365	0.080355	0.0231542	0.0584417	0.037991
32	SeqId_18435_40	UBX2B			UBX domain-containing protein 2B	137886	0.607622	-0.0202859	0.087283	0.632644	0.0677001	-0.0561835
32	SeqId_19148_58	TIM8A			Mitochondrial import inner membrane translocase subunit Tim8 A	1678	0.607976	-0.203747	0.00500027	0.0502796	-0.44046	-0.384009
32	SeqId_9531_24	LST1			Leukocyte-specific transcript 1 protein	7940	0.608714	-0.264262	-0.238768	0.0188251	0.267413	0.141641
32	SeqId_19281_86	MAFG			Transcription factor MafG	4097	0.6089	-0.15743	-0.11237	0.391333	-0.0442627	-0.0469747
32	SeqId_16317_20	Desmoglein-3			Desmoglein-3	1830	0.609023	0.0257744	0.132056	0.250194	-0.0533292	0.18537
32	SeqId_12781_2	TRBP2			RISC-loading complex subunit TARBP2	6895	0.610769	-0.0604903	0.174809	0.129986	0.214199	0.473244
32	SeqId_6651_74	PolyUbiquitin K48			PolyUbiquitin K48-linked	7314	0.610917	0.199837	0.0443499	0.824132	0.0550289	-0.103536
32	SeqId_5005_4	MK12			Mitogen-activated protein kise 12	6300	0.61236	-0.36136	0.0845309	-0.199839	-0.602827	-0.315375
32	SeqId_18166_4	RHOB			Rho-related GTP-binding protein RhoB	388	0.612851	-0.177855	-0.196293	0.724979	0.155979	-0.0160148
32	SeqId_12343_14	CENB2			Arf-GAP with coiled-coil, ANK repeat and PH domain-containing protein 2	23527	0.612879	0.060486	0.0058281	0.768967	0.234737	0.139123
32	SeqId_12678_66	SNRPA			U1 small nuclear ribonucleoprotein A	6626	0.61361	-0.221263	0.0704107	0.461855	0.0108881	0.0707427
32	SeqId_8274_64	Syntaxin-7			Syntaxin-7	8417	0.613788	-0.0885142	-0.290808	0.269894	-0.296564	-0.589625
32	SeqId_5481_16	RASA1			Ras GTPase-activating protein 1	5921	0.614513	-0.168133	0.00143264	0.177286	-0.140735	-0.224301
32	SeqId_19144_9	ITF2			Transcription factor 4	6925	0.615814	-0.0521192	0.0528599	0.226536	-0.0970909	0.0358743
32	SeqId_9796_4	CEL			Bile salt-activated lipase	1056	0.616141	-0.0189976	0.183256	0.0335512	-0.182995	0.0389067
32	SeqId_7806_33	B4GT7			Beta-1,4-galactosyltransferase 7	11285	0.616577	-0.200845	-0.0233817	-0.228751	-0.30977	-0.0533402
32	SeqId_18405_117	AP1S2			AP-1 complex subunit sigma-2	8905	0.617839	0.118147	-0.023483	0.496511	-0.163685	-0.248488
32	SeqId_10880_38	F163B			Protein FAM163B	642968	0.617976	0.084505	-0.102809	0.109848	0.079905	-0.0728692
32	SeqId_19166_15	RS19			40S ribosomal protein S19	6223	0.618573	0.240693	0.102993	-0.0239465	0.786974	0.549687
32	SeqId_8925_25	RIR2B			Ribonucleoside-diphosphate reductase subunit M2 B	50484	0.618965	-0.13798	0.0597421	0.262718	-0.185884	-0.257002
32	SeqId_15591_28	Glutathione peroxidase			Glutathione peroxidase 1	2876	0.619016	-0.142914	0.0225353	0.351373	-0.16839	-0.113816
32	SeqId_5252_33	PDE11			Dual 3',5'-cyclic-AMP and -GMP phosphodiesterase 11A	50940	0.619403	-0.122058	-0.0199353	0.00614995	9.06e-05	-0.0416494
32	SeqId_13503_19	PRAF3			PRA1 family protein 3	10550	0.620809	0.0490275	-0.0265038	0.311586	0.544001	0.419972
32	SeqId_12546_1	SMTN			Smoothelin	6525	0.621377	-0.0473845	-0.144187	0.786211	0.241417	0.0335084
32	SeqId_18315_38	RTP4			Receptor-transporting protein 4	64108	0.62329	-0.0935558	-0.0477857	0.573951	0.211712	0.0194928
32	SeqId_18299_13	CPNS1			Calpain small subunit 1	826	0.623475	-0.0434279	0.0543149	0.321386	0.00150798	-0.111608
32	SeqId_9815_5	RHG01			Rho GTPase-activating protein 1	392	0.62391	-0.251018	-0.0427725	0.361131	-0.267462	-0.31595
32	SeqId_11531_24	GI24			V-type immunoglobulin domain-containing suppressor of T-cell activation	64115	0.624902	-0.184288	-0.00107751	0.3168	-0.26008	-0.140057
32	SeqId_19111_10	UBC12			NEDD8-conjugating enzyme Ubc12	9040	0.62602	-0.192762	-0.036591	0.833132	0.264055	0.0692377
32	SeqId_5019_16	PGP9.5			Ubiquitin carboxyl-termil hydrolase isozyme L1	7345	0.626328	0.000529865	0.125285	0.256665	-0.217862	-0.163108
32	SeqId_13384_110	FUMH			Fumarate hydratase, mitochondrial	2271	0.627937	-0.181905	0.0729715	0.383115	-0.227686	-0.225455
32	SeqId_8894_80	hnRNP A/B			Heterogeneous nuclear ribonucleoprotein A/B	3182	0.628483	-0.330517	-0.121434	0.751189	-0.252628	-0.258492
32	SeqId_17693_2	Septin-6			Septin-6	23157	0.629071	0.0080613	-0.126541	0.675217	0.264674	0.0305232
32	SeqId_17195_43	BAG-1			BAG family molecular chaperone regulator 1	573	0.629911	-0.0261906	0.132715	0.294821	0.302394	0.222879
32	SeqId_17510_7	SRP14			Sigl recognition particle 14 kDa protein	6727	0.630309	-0.0908898	-0.0160524	0.0107546	0.267153	-0.104237
32	SeqId_18291_8	p21			Cyclin-dependent kise inhibitor 1	1026	0.632684	0.118257	0.271652	-0.26337	-0.11247	0.366446
32	SeqId_17748_21	QORX			Quinone oxidoreductase PIG3	9540	0.633734	-0.115298	0.0675533	0.365082	-0.149139	-0.115957
32	SeqId_10903_50	STX8			Syntaxin-8	9482	0.636996	-0.0833271	-0.278033	0.842786	0.163582	-0.0947852
32	SeqId_9171_11	CSRP3			Cysteine and glycine-rich protein 3	8048	0.637203	-0.123405	-0.194641	0.359003	-0.140572	-0.464042
32	SeqId_14655_1	DJC17			DJ homolog subfamily C member 17	55192	0.637606	-0.197281	0.0160193	0.564449	-0.133276	-0.229366
32	SeqId_12628_31	LANC2			LanC-like protein 2	55915	0.638569	-0.208149	0.0640662	0.349251	-0.189015	-0.0616132
32	SeqId_11441_11	PYGL			Glycogen phosphorylase, liver form	5836	0.638917	-0.037058	0.146891	0.348532	0.00246003	0.0190475
32	SeqId_19251_56	Platelet proteoglycan			Serglycin	5552	0.640844	-0.00739868	-0.0435524	0.388675	-0.145705	-0.0809149
32	SeqId_12676_1	PACN1			Protein kise C and casein kise substrate in neurons protein 1	29993	0.641038	-0.119214	0.0766513	0.348235	-0.175654	-0.272379
32	SeqId_14670_1	SKIL			Ski-like protein	6498	0.641218	0.447028	0.173028	0.320904	0.374032	0.439656
32	SeqId_17712_7	IDI1			Isopentenyl-diphosphate Delta-isomerase 1	3422	0.642974	-0.0273732	-0.0616468	0.506976	0.0612983	-0.193124
32	SeqId_3132_1	VEGF-C			Vascular endothelial growth factor C	7424	0.643364	-0.385799	-0.062192	0.137219	-0.638811	-0.358021
32	SeqId_19638_9	Dynorphin A (1-17)			Dynorphin A (1-17)	5173	0.643713	-0.178334	0.0909148	0.0250742	-0.14896	-0.201178
32	SeqId_9960_2	TBCD5			TBC1 domain family member 5	9779	0.644212	0.367422	0.0641962	0.0866622	0.694695	0.300588
32	SeqId_10089_7	ASML			N-acetylserotonin O-methyltransferase-like protein	8623	0.644683	-0.102593	0.0400619	0.280378	-0.41612	-0.274772
32	SeqId_3412_7	Bcl-2			Apoptosis regulator Bcl-2	596	0.645391	0.0195119	0.152159	0.371289	-0.0678794	0.207293
32	SeqId_4187_49	6-Phosphoglucote dehydrogese			6-phosphoglucote dehydrogese, decarboxylating	5226	0.645395	0.0158676	0.251191	0.31323	0.167604	0.263783
32	SeqId_12853_112	TMOD2			Tropomodulin-2	29767	0.645525	-0.058112	-0.0880636	0.840752	0.196194	-0.00604002
32	SeqId_17746_77	FIS1			Mitochondrial fission 1 protein	51024	0.645551	0.0949257	-0.147196	0.577533	0.0570269	-0.271185
32	SeqId_7625_27	14-3-3 protein theta			14-3-3 protein theta	10971	0.645553	0.00725104	0.105342	0.0930082	0.644346	0.623882
32	SeqId_12334_25	cSHMT			Serine hydroxymethyltransferase, cytosolic	6470	0.64613	-0.0853562	0.0875024	-0.0957784	-0.452295	0.0293855
32	SeqId_10390_21	ZNRF3			E3 ubiquitin-protein ligase ZNRF3	84133	0.646978	-0.125968	0.127193	-0.025564	-0.187559	-0.00263918
32	SeqId_17751_68	CRBB1			Beta-crystallin B1	1414	0.647094	-0.152175	-0.240281	0.519621	-0.27378	-0.499502
32	SeqId_15323_112	AGO3			Protein argoute-3	192669	0.64802	-0.28294	-0.0823951	0.299664	-0.280178	-0.197483
32	SeqId_3535_84	DKK1			Dickkopf-related protein 1	22943	0.650357	-0.0918946	0.0407939	-0.0649199	-0.136246	-0.0382334
32	SeqId_3890_8	LDH-H 1			L-lactate dehydrogese B chain	3945	0.650665	-0.0665975	-0.0451051	0.203241	0.00947884	0.00630008
32	SeqId_17737_7	IVD			Isovaleryl-CoA dehydrogese, mitochondrial	3712	0.653522	0.380734	0.023528	0.169901	0.714324	0.208733
32	SeqId_12560_9	NT5C			5'(3')-deoxyribonucleotidase, cytosolic type	30833	0.654017	-0.163948	-0.23012	0.224796	-0.347297	-0.566063
32	SeqId_9598_23	CSMD1			CUB and sushi domain-containing protein 1	64478	0.654353	-0.242557	0.0849702	-0.0965666	0.183023	0.288858
32	SeqId_17150_8	HSP 10			10 kDa heat shock protein, mitochondrial	3336	0.655781	-0.116183	-0.0651096	0.178798	0.0805885	-0.0854322
32	SeqId_18222_34	SHLB2			Endophilin-B2	56904	0.656129	-0.148688	0.00518349	0.551252	-0.106308	-0.0894907
32	SeqId_5012_67	Myokise, human			Adenylate kise isoenzyme 1	203	0.65619	-0.0717623	0.184112	0.697159	0.185073	0.133066
32	SeqId_12677_164	FLII			Protein flightless-1 homolog	2314	0.657282	-0.0178529	-0.15214	0.836833	0.138473	-0.0212247
32	SeqId_4706_17	41			Protein 4.1	2035	0.658497	-0.00629573	0.210524	0.469584	-0.00290947	0.161667
32	SeqId_19289_29	DCUP			Uroporphyrinogen decarboxylase	7389	0.65912	-0.177227	-0.145308	0.438753	-0.184316	-0.143859
32	SeqId_19183_164	RL12			60S ribosomal protein L12	6136	0.661045	-0.224387	-0.138358	0.16362	0.0480464	-0.210294
32	SeqId_19438_68	SYF2			Pre-mR-splicing factor SYF2	25949	0.661798	-0.113678	0.0363161	-0.0505257	0.163155	-0.127106
32	SeqId_17370_186	ABHDA			Mycophenolic acid acyl-glucuronide esterase, mitochondrial	55347	0.661858	0.00466194	0.0841919	0.232252	0.219082	0.374075
32	SeqId_3350_53	CAMK2A			Calcium/calmodulin-dependent protein kise type II subunit alpha	815	0.661923	-0.142433	-0.00951522	0.537115	-0.338399	-0.198135
32	SeqId_17383_4	STAR5			StAR-related lipid transfer protein 5	80765	0.662555	-0.175683	-0.0295829	0.631034	0.0261562	-0.129668
32	SeqId_15604_18	JNK2			Mitogen-activated protein kise 9	5601	0.663369	-0.288851	-0.144238	0.250315	-0.336794	-0.475551
32	SeqId_19233_75	ATOX1			Copper transport protein ATOX1	475	0.664014	-0.121946	-0.281041	0.725322	-0.0100372	-0.304361
32	SeqId_12855_16	CT032			Cas scaffolding protein family member 4	57091	0.665765	-0.21215	-0.117021	0.30478	-0.326589	-0.392076
32	SeqId_13621_31	AP2A2			AP-2 complex subunit alpha-2	161	0.665786	-0.164625	-0.329084	0.776463	-0.0971354	-0.358508
32	SeqId_4963_19	ARP19			cAMP-regulated phosphoprotein 19	10776	0.666085	-0.305273	0.217109	-0.172718	-0.659245	-0.0149424
32	SeqId_16621_77	AIBP			D(P)H-hydrate epimerase	128240	0.666209	-0.157245	-0.196967	0.216634	-0.345257	-0.516981
32	SeqId_12871_10	TWF1			Twinfilin-1	5756	0.666287	-0.187462	-0.0137971	0.526734	-0.165315	-0.383577
32	SeqId_18434_141	TBPL1			TATA box-binding protein-like protein 1	9519	0.66761	-0.19705	0.0967539	0.0654991	-0.598934	-0.315318
32	SeqId_13545_97	EIF1A			Probable R-binding protein EIF1AD	84285	0.669796	-0.0991467	-0.0290244	0.0325725	-0.35685	-0.326165
32	SeqId_13393_46	DERL1			Derlin-1	79139	0.669876	-0.0533247	-0.0522764	0.312912	0.378259	0.126793
32	SeqId_11633_89	AHSA1			Activator of 90 kDa heat shock protein ATPase homolog 1	10598	0.670909	0.523576	0.0219793	0.66108	0.589103	0.285007
32	SeqId_6406_3	NMES1			Normal mucosa of esophagus-specific gene 1 protein	84419	0.671157	0.0997419	0.306795	0.132038	-0.0692969	0.0852081
32	SeqId_12653_13	CSNK1G2			Casein kise I isoform gamma-2	1455	0.671486	0.0908063	0.0715241	0.0223959	0.557234	0.621881
32	SeqId_9886_28	XRCC4			D repair protein XRCC4	7518	0.672535	-0.0468981	-0.117653	0.527775	-0.0224214	-0.182813
32	SeqId_5900_11	HINT1			Histidine triad nucleotide-binding protein 1	3094	0.67262	-0.257998	-0.0523494	0.668024	-0.0968694	-0.065719
32	SeqId_9808_41	TNR6B			Trinucleotide repeat-containing gene 6B protein	23112	0.672737	0.0637828	-0.191711	0.673025	-0.151053	-0.374759
32	SeqId_17781_191	MLP3A			Microtubule-associated proteins 1A/1B light chain 3A	84557	0.673291	-0.139903	-0.325652	0.529964	-0.198148	-0.607098
32	SeqId_15427_35	LOXL3			Lysyl oxidase homolog 3	84695	0.673863	0.0791678	0.159499	0.00840223	-0.0621037	0.163418
32	SeqId_5882_34	EF-1-beta			Elongation factor 1-beta	1933	0.674842	-0.201265	0.166421	0.32523	-0.395339	-0.164817
32	SeqId_3813_3	FYN			Tyrosine-protein kise Fyn	2534	0.678595	-0.0164363	-0.071073	0.752636	0.188013	0.072584
32	SeqId_19265_9	TCPA			T-complex protein 1 subunit alpha	6950	0.678617	-0.0160662	0.206001	0.325506	0.115984	0.220955
32	SeqId_16825_20	ATX3			Ataxin-3	4287	0.679376	-0.165729	0.00630117	0.538763	-0.208784	-0.187469
32	SeqId_19118_47	OSTF1			Osteoclast-stimulating factor 1	26578	0.679828	-0.0838137	0.0338732	0.721665	0.26953	0.152889
32	SeqId_19574_5	gpIIbIIIa			Integrin alpha-IIb: beta-3 complex	3674|3690	0.680895	-0.0440919	0.0647147	0.612521	0.0798328	0.0531428
32	SeqId_12593_33	PDRG1			p53 and D damage-regulated protein 1	81572	0.681567	0.00801858	0.0250496	0.121663	0.293946	0.0697801
32	SeqId_12861_13	TMOD3			Tropomodulin-3	29766	0.682556	0.0639068	-0.141857	0.871785	0.259205	-0.00230985
32	SeqId_13477_65	LT4R1			Leukotriene B4 receptor 1	1241	0.683783	-0.0262049	-0.0276586	0.650616	0.0828498	-0.0495217
32	SeqId_18884_22	DNJB4			DJ homolog subfamily B member 4	11080	0.684393	-0.183586	0.00940353	0.465686	-0.172506	-0.0618708
32	SeqId_6256_9	LY66C			Lymphocyte antigen 6 complex locus protein G6c	80740	0.685612	-0.207775	-0.089345	0.609887	-0.0625614	-0.172769
32	SeqId_8892_14	PEAR1			Platelet endothelial aggregation receptor 1	375033	0.685781	-0.0254049	-0.00198477	0.365764	0.20196	0.087868
32	SeqId_9257_14	TACO1			Translatiol activator of cytochrome c oxidase 1	51204	0.687054	-0.124399	0.123977	-0.0270604	-0.350683	0.0112389
32	SeqId_5909_51	Nucleoside diphosphate kise A			Nucleoside diphosphate kise A	4830	0.687257	-0.147206	-0.0149281	0.189966	-0.099263	-0.195281
32	SeqId_18415_16	ARL6			ADP-ribosylation factor-like protein 6	84100	0.688165	0.218863	0.278156	0.00223463	0.399861	0.199199
32	SeqId_5493_17	WNK3			Serine/threonine-protein kise WNK3	65267	0.690129	-0.178661	-0.102266	0.642689	-0.0799153	-0.0996206
32	SeqId_16079_2	TEC			Tyrosine-protein kise Tec	7006	0.691044	0.443581	0.123096	0.607496	0.567733	0.32463
32	SeqId_6955_68	SNX1			Sorting nexin-1	6642	0.69207	0.276552	0.0510364	0.301799	0.141798	0.0028286
32	SeqId_10621_26	PRR16			Protein Largen	51334	0.692586	-0.203286	0.020486	0.281839	-0.315159	-0.148296
32	SeqId_19176_27	FA49B			Protein FAM49B	51571	0.693951	0.0794221	0.0290836	0.41078	-0.129589	-0.205514
32	SeqId_17856_23	NT5M			5'(3')-deoxyribonucleotidase, mitochondrial	56953	0.694912	-0.0922173	0.128019	-0.0133975	0.056079	0.40862
32	SeqId_13482_14	CNOT1			CCR4-NOT transcription complex subunit 1	23019	0.695261	0.0467798	-0.0195264	0.667563	0.46229	0.307826
32	SeqId_18401_18	ALKB3			Alpha-ketoglutarate-dependent dioxygese alkB homolog 3	221120	0.697151	0.0246886	0.174664	0.021038	0.714062	0.492667
32	SeqId_12619_14	Protein phophatase 2Ca			Protein phosphatase 1A	5494	0.69763	-0.13325	-0.155181	0.137538	-0.380696	-0.548049
32	SeqId_9478_69	KPRA			Phosphoribosyl pyrophosphate synthase-associated protein 1	5635	0.698469	-0.298956	0.0774516	0.112956	-0.629434	-0.33686
32	SeqId_12688_115	KS6A6			Ribosomal protein S6 kise alpha-6	27330	0.702295	-0.0977893	-0.0583981	0.536972	-0.0137688	-0.00983188
32	SeqId_17795_176	LSM1			U6 snR-associated Sm-like protein LSm1	27257	0.70272	-0.018533	0.129532	0.25645	-0.10816	0.234918
32	SeqId_13950_9	C43BP			Collagen type IV alpha-3-binding protein	10087	0.703429	-0.12965	-0.351753	0.815794	0.176279	-0.13784
32	SeqId_17794_6	Phosphomannomutase 2			Phosphomannomutase 2	5373	0.704245	0.017775	0.115735	0.31936	0.195022	0.192025
32	SeqId_2846_24	Ubiquitin+1			Ubiquitin+1, truncated mutation for UbB	6233	0.704719	-0.127859	0.144732	0.831638	-0.024808	-0.0787145
32	SeqId_16810_3	RhoGDI			Rab GDP dissociation inhibitor alpha	2664	0.708131	-0.254673	-0.0749353	0.273112	-0.16386	-0.301527
32	SeqId_14205_6	HEXI2			Protein HEXIM2	124790	0.708812	-0.0688732	0.00220777	0.660313	-0.0613566	-0.139891
32	SeqId_3522_57	Vasoactive Intestil Peptide			Vasoactive Intestil Peptide	7432	0.709055	-0.287593	0.110078	0.141074	-0.644084	-0.216036
32	SeqId_13976_9	ARHG1			Rho guanine nucleotide exchange factor 1	9138	0.711321	0.0494796	0.140848	0.281308	0.186803	0.0861856
32	SeqId_9401_57	CB089			Metalloprotease TIKI1	129293	0.712425	-0.130709	-0.254339	0.00357286	-0.459279	-0.235007
32	SeqId_15693_9	PgR			Progesterone receptor	5241	0.712979	-0.220763	-0.210068	0.64255	-0.153234	-0.281979
32	SeqId_12968_2	CSRP2			Cysteine and glycine-rich protein 2	1466	0.713261	0.476966	0.00567366	0.650822	0.483137	0.0855438
32	SeqId_4192_10	AK1A1			Alcohol dehydrogese [DP(+)]	10327	0.714503	-0.0684614	-0.0703845	0.343958	-0.267497	-0.448727
32	SeqId_11431_235	RECQ1			ATP-dependent D helicase Q1	5965	0.715158	-0.11814	0.0230005	0.451541	-0.119979	-0.052453
32	SeqId_15322_35	CRADD			Death domain-containing protein CRADD	8738	0.715494	-0.0259947	-0.105534	0.808235	0.082039	-0.216985
32	SeqId_17729_20	UBE2S			Ubiquitin-conjugating enzyme E2 S	27338	0.716244	-0.0485856	-0.0915747	-0.0156853	-0.0195761	-0.100476
32	SeqId_19129_15	MTHFSD			Methenyltetrahydrofolate synthase domain-containing protein	64779	0.716589	-0.0538802	0.15731	-0.146626	0.570627	0.226552
32	SeqId_12365_108	RUVB1			RuvB-like 1	8607	0.716793	-0.0596235	-0.0260424	0.0136357	-0.240839	-0.386534
32	SeqId_9832_33	HGD			Homogentisate 1,2-dioxygese	3081	0.717454	-0.0379114	0.0830774	0.0933511	0.187994	0.0967117
32	SeqId_13590_1	ORN			Oligoribonuclease, mitochondrial	25996	0.717767	-0.0926049	0.12169	0.294413	-0.283356	-0.195379
32	SeqId_16599_38	GPN1			GPN-loop GTPase 1	11321	0.718562	-0.00651246	0.0986298	-0.0956276	0.150437	0.0415455
32	SeqId_4212_5	EP15R			Epidermal growth factor receptor substrate 15-like 1	58513	0.719623	-0.17187	-0.0120704	0.828765	0.14465	-0.00911356
32	SeqId_7187_3	PPM1L			Protein phosphatase 1L	151742	0.721585	-0.205891	0.196178	0.249497	-0.53122	-0.0616819
32	SeqId_12707_26	DPYL3			Dihydropyrimidise-related protein 3	1809	0.722387	0.0271986	0.188291	0.0777808	0.0454681	0.145082
32	SeqId_18226_148	COX5A			Cytochrome c oxidase subunit 5A, mitochondrial	9377	0.723079	0.0373348	-0.0134326	0.348097	0.387485	0.204305
32	SeqId_11171_25	filamin A			Filamin-A	2316	0.723241	-0.00544564	0.00457726	0.709025	0.162516	0.0843099
32	SeqId_19154_41	Protease nexin I			Glia-derived nexin	5270	0.725538	0.0198437	0.191497	0.0252489	-0.109234	0.124948
32	SeqId_19161_1	UBP15			Ubiquitin carboxyl-termil hydrolase 15	9958	0.726664	-0.199254	-0.106628	0.816027	-0.0576725	-0.195025
32	SeqId_9565_6	PAWR			PRKC apoptosis WT1 regulator protein	5074	0.726963	-0.0424218	0.0318316	0.126966	-0.0266737	0.0839303
32	SeqId_17345_12	ZADH2			Prostaglandin reductase 3	284273	0.72751	0.0176679	0.12806	0.0804803	-0.270493	-0.100884
32	SeqId_18914_188	PAFA2			Platelet-activating factor acetylhydrolase 2, cytoplasmic	5051	0.72816	-0.0864835	-0.0890012	-0.0628933	0.075191	-0.148176
32	SeqId_12691_44	GLYM			Serine hydroxymethyltransferase, mitochondrial	6472	0.729002	-0.0451273	-0.00590081	0.333673	0.0464898	0.00560528
32	SeqId_12786_61	GDE5			Glycerophosphocholine phosphodiesterase GPCPD1	56261	0.730958	-0.114202	0.155174	0.059108	-0.474172	-0.272382
32	SeqId_5980_55	BOLA3			BolA-like protein 3	388962	0.731583	0.00666689	0.0237709	0.133206	0.58634	0.27426
32	SeqId_4217_49	ERAB			3-hydroxyacyl-CoA dehydrogese type-2	3028	0.731675	-0.0433798	0.0489276	0.114597	-0.388495	-0.184334
32	SeqId_12693_2	SH3L1			SH3 domain-binding glutamic acid-rich-like protein	6451	0.732469	0.365966	0.121545	0.705298	0.483393	0.149652
32	SeqId_12517_52	TFAR19			Programmed cell death protein 5	9141	0.732833	-0.138231	-0.217362	0.508318	-0.279849	-0.564463
32	SeqId_11361_73	TP			Thymidine phosphorylase	1890	0.733474	0.233742	0.0480185	0.76189	0.284394	0.0556982
32	SeqId_3860_7	PSA6			Proteasome subunit alpha type-6	5687	0.736936	-0.272797	0.111233	0.272035	-0.612874	-0.105853
32	SeqId_2747_3	ULBP-3			NKG2D ligand 3	79465	0.738213	-0.252222	0.0577222	0.236195	-0.518913	-0.103413
32	SeqId_8975_26	RCD1			Cell differentiation protein RCD1 homolog	9125	0.738504	-0.0961444	-0.122427	0.721573	-0.18421	-0.253071
32	SeqId_19503_2	SNX3			Sorting nexin-3	8724	0.738959	0.293056	0.24788	-0.0328015	0.794821	0.733182
32	SeqId_8963_8	Vti1-rp1			Vesicle transport through interaction with t-SREs homolog 1B	10490	0.739466	-0.0300532	-0.13655	0.830824	0.227491	0.00877625
32	SeqId_13955_33	DAPK1			Death-associated protein kise 1	1612	0.740029	-0.121114	-0.0271081	0.490151	-0.202179	-0.175078
32	SeqId_11582_63	DNJA2			DJ homolog subfamily A member 2	10294	0.740056	-0.244672	0.123229	0.690933	-0.0511754	-0.0641703
32	SeqId_13986_6	LANC1			LanC-like protein 1	10314	0.74027	-0.144027	0.0865909	0.240915	-0.0305554	0.160196
32	SeqId_2612_5	eIF-5			Eukaryotic translation initiation factor 5	1983	0.741545	-0.0807671	-0.0540671	0.802031	0.0810902	-0.0189286
32	SeqId_16857_2	RAB2A			Ras-related protein Rab-2A	5862	0.741679	0.00874906	0.0726832	0.17346	0.393248	0.332881
32	SeqId_12812_25	ACYP2			Acylphosphatase-2	98	0.741968	-0.143487	-0.231761	0.578252	-0.14788	-0.462825
32	SeqId_18909_11	EXOS8			Exosome complex component RRP43	11340	0.742839	-0.103815	-0.0583442	0.0682051	-0.415762	-0.541053
32	SeqId_12498_12	TX1B3			Tax1-binding protein 3	30851	0.744594	-0.166879	-0.0517692	0.656112	-0.00854982	-0.339542
32	SeqId_5798_3	BID			BH3-interacting domain death agonist	637	0.74571	-0.183341	-0.0975171	0.236365	-0.417014	-0.416471
32	SeqId_12685_57	HOME2			Homer protein homolog 2	9455	0.7463	-0.0768084	0.0233999	0.697399	0.0441353	0.00639183
32	SeqId_5260_80	TYK2			Non-receptor tyrosine-protein kise TYK2	7297	0.746552	-0.163367	0.063748	0.284028	0.197177	-0.0129507
32	SeqId_3170_6	AMPM2			Methionine aminopeptidase 2	10988	0.74694	-0.109362	0.110973	0.570192	-0.0604248	-0.118328
32	SeqId_16919_1	ACBP			Acyl-CoA-binding protein	1622	0.747121	0.00120685	-0.119596	0.668485	-0.0334644	-0.304178
32	SeqId_8268_98	HS3SA			Heparan sulfate glucosamine 3-O-sulfotransferase 3A1	9955	0.747137	-0.24793	0.00325611	0.0468205	0.0166027	-0.0206387
32	SeqId_8921_139	PABP2			Polyadenylate-binding protein 2	8106	0.747259	-0.206123	0.0906838	0.459323	-0.0779201	0.0255144
32	SeqId_8907_11	UD2A1			UDP-glucuronosyltransferase 2A1	10941	0.748033	0.173351	0.164299	-0.0758709	0.602498	0.399483
32	SeqId_3351_1	CAMK2B			Calcium/calmodulin-dependent protein kise type II subunit beta	816	0.748696	-0.0649968	-0.0208768	0.726092	0.00714345	-0.13077
32	SeqId_13967_14	Thioredoxin reductase 1			Thioredoxin reductase 1, cytoplasmic	7296	0.751525	-0.0585102	0.0880685	0.195611	-0.248068	-0.246752
32	SeqId_18178_13	SYSC			Serine--tR ligase, cytoplasmic	6301	0.751627	0.0731286	0.22993	0.101345	0.526873	0.535869
32	SeqId_13570_43	VIGLN			Vigilin	3069	0.751812	-0.0200359	0.150884	0.447109	-0.0140503	0.102467
32	SeqId_19189_2	UBP14			Ubiquitin carboxyl-termil hydrolase 14	9097	0.751991	-0.152133	0.0600275	0.403405	-0.0726131	0.0553731
32	SeqId_9997_12	UBXN4			UBX domain-containing protein 4	23190	0.752425	-0.103831	-0.220911	0.185043	-0.268759	-0.596818
32	SeqId_17332_3	ARHL2			Poly(ADP-ribose) glycohydrolase ARH3	54936	0.752946	-0.210148	-0.164865	0.533342	-0.306824	-0.478324
32	SeqId_4487_1	FGF7			Fibroblast growth factor 7	2252	0.752997	-0.296632	-0.109052	0.199177	-0.543188	-0.32234
32	SeqId_3827_22	PAK6			Serine/threonine-protein kise PAK 6	106821730	0.753331	-0.0134777	0.144104	-0.0864686	-0.437037	-0.233381
32	SeqId_11227_31	TBL2			Transducin beta-like protein 2	26608	0.753916	0.0371087	0.00598572	0.105602	0.189164	0.230828
32	SeqId_12396_19	HIBCH			3-hydroxyisobutyryl-CoA hydrolase, mitochondrial	26275	0.75408	-0.0786602	-0.060953	0.146652	-0.00772308	-0.0393684
32	SeqId_19262_219	ACADV			Very long-chain specific acyl-CoA dehydrogese, mitochondrial	37	0.754158	0.0421774	0.0408453	0.358646	-0.00255935	0.0327123
32	SeqId_11257_1	DHPR			Dihydropteridine reductase	5860	0.755544	-0.0629445	0.123393	0.280751	0.00893261	-0.0107478
32	SeqId_10900_272	STMN2			Stathmin-2	11075	0.756054	-0.138538	-0.186824	0.525874	-0.315553	-0.509091
32	SeqId_13975_56	LIPA1			Liprin-alpha-1	8500	0.758087	0.0494071	-0.0138767	0.555819	0.330576	0.267125
32	SeqId_9952_57	TFAM			Transcription factor A, mitochondrial	7019	0.758609	0.133878	0.0751316	0.208773	0.618363	0.37082
32	SeqId_4911_49	Glutathione S-transferase Pi			Glutathione S-transferase P	2950	0.759199	-0.175868	-0.25045	0.564675	-0.305957	-0.538827
32	SeqId_17808_37	NIT2			Omega-amidase NIT2	56954	0.759282	-0.0769837	0.0922148	0.286213	-0.130716	-0.235227
32	SeqId_3831_21	pTEN			Phosphatidylinositol 3,4,5-trisphosphate 3-phosphatase and dual-specificity protein phosphatase PTEN	5728	0.760505	-0.111642	0.14388	0.106392	-0.420309	-0.360552
32	SeqId_3845_51	DLRB1			Dynein light chain roadblock-type 1	83658	0.761354	0.151311	0.0680628	0.586983	0.388837	0.111293
32	SeqId_7713_102	FMR1			Fragile X mental retardation protein 1	2332	0.762268	0.00725889	0.0610458	0.70961	0.385642	0.24491
32	SeqId_10058_1	RD23A			UV excision repair protein RAD23 homolog A	5886	0.763403	-0.0248237	-0.0618916	0.791534	-0.0503339	-0.230824
32	SeqId_8916_32	STIM1			Stromal interaction molecule 1	6786	0.763693	0.0213689	0.00145859	0.211287	0.620105	0.357065
32	SeqId_12687_2	DECR			2,4-dienoyl-CoA reductase, mitochondrial	1666	0.764453	-0.0258322	0.0340968	0.251118	-0.110597	0.0810572
32	SeqId_3419_49	CAMK2D			Calcium/calmodulin-dependent protein kise type II subunit delta	817	0.765265	0.14754	-0.0285159	0.550668	0.52987	0.379558
32	SeqId_19131_184	TIAR			Nucleolysin TIAR	7073	0.76587	-0.049781	0.160799	0.580686	0.307652	0.285368
32	SeqId_9329_28	TRML1			Trem-like transcript 1 protein	340205	0.766513	0.0752285	0.0776187	0.687589	0.181576	0.0839169
32	SeqId_5228_25	KIF23			Kinesin-like protein KIF23	9493	0.766967	-0.189336	0.123754	0.298809	-0.443639	-0.169674
32	SeqId_3875_62	ARI3A			AT-rich interactive domain-containing protein 3A	1820	0.767147	-0.248313	0.109367	0.217961	-0.630184	-0.211857
32	SeqId_12426_19	MOL1B			MOB kise activator 1A	55233	0.768054	0.0922985	0.156671	0.472482	0.587794	0.254839
32	SeqId_19555_1	SUMO2			Small ubiquitin-related modifier 2	6613	0.768148	-0.0871842	-0.242977	0.711318	0.0110879	-0.235934
32	SeqId_8345_27	GPX7			Glutathione peroxidase 7	2882	0.768443	-0.0103952	0.0811508	0.0941382	-0.0193225	0.264021
32	SeqId_9995_6	DUT			Deoxyuridine 5'-triphosphate nucleotidohydrolase, mitochondrial	1854	0.771538	-0.0884309	-0.0454904	0.231881	-0.508233	-0.427038
32	SeqId_4396_54	IFN-lambda 1			Interferon lambda-1	282618	0.772076	-0.296889	0.0822715	0.112267	-0.645511	-0.269479
32	SeqId_17773_26	SG			Gamma-soluble NSF attachment protein	8774	0.772173	0.149956	0.204747	0.186053	0.64466	0.57337
32	SeqId_13632_10	Zyxin			Zyxin	7791	0.773062	0.0163141	0.143311	0.226857	-0.085732	-0.0831983
32	SeqId_8296_117	KDEL2			KDEL motif-containing protein 2	143888	0.773169	-0.121614	0.0435027	0.19695	-0.443598	-0.344419
32	SeqId_5196_7	NMT1			Glycylpeptide N-tetradecanoyltransferase 1	4836	0.77353	0.188063	0.196553	-0.046374	0.698758	0.610996
32	SeqId_19229_92	HOME1			Homer protein homolog 1	9456	0.775576	-0.0114069	-0.0488307	0.778771	0.1719	0.0177822
32	SeqId_9340_17	FKB14			Peptidyl-prolyl cis-trans isomerase FKBP14	55033	0.775589	-0.157673	-0.0667171	0.395933	-0.34705	-0.533973
32	SeqId_14083_25	SPS1			Selenide, water dikise 1	22929	0.776875	-0.178187	-0.0201585	0.401065	-0.280592	-0.312486
32	SeqId_19122_47	ML12B			Myosin regulatory light chain 12B	103910	0.777057	-0.00194532	0.051682	0.108365	0.666166	0.473969
32	SeqId_15300_66	CC134			Coiled-coil domain-containing protein 134	79879	0.777601	-0.0481406	-0.086746	0.383374	-0.145606	-0.415365
32	SeqId_2823_7	COMMD7			COMM domain-containing protein 7	149951	0.777973	0.222789	-0.00861716	0.424572	-0.124759	-0.192203
32	SeqId_7852_9	IF3M			Translation initiation factor IF-3, mitochondrial	219402	0.779464	-0.00549154	0.0411187	0.423107	-0.0359791	-0.159568
32	SeqId_9738_7	FAF2			FAS-associated factor 2	23197	0.781323	0.0125477	-0.0891966	0.838827	0.294635	0.0522371
32	SeqId_13982_33	RGS18			Regulator of G-protein sigling 18	64407	0.781527	-0.0687517	0.0482083	0.405815	-0.23293	-0.286489
32	SeqId_5020_50	phosphoglycerate kise 1			Phosphoglycerate kise 1	5230	0.781588	-0.105356	-0.0342393	0.063697	-0.176428	-0.379097
32	SeqId_19150_20	KPRB			Phosphoribosyl pyrophosphate synthase-associated protein 2	5636	0.781923	-0.142672	0.0647891	0.137634	0.455749	0.261312
32	SeqId_3171_57	amyloid precursor protein			Amyloid beta A4 protein	351	0.782179	0.00943471	0.114725	0.0262008	-0.215534	-0.0326635
32	SeqId_14090_23	DEFI6			Differentially expressed in FDCP 6 homolog	50619	0.782342	-0.115846	0.124727	-0.0296424	-0.362043	0.0505219
32	SeqId_10668_5	STX4			Syntaxin-4	6810	0.782514	-0.114937	-0.236364	0.856364	0.164139	-0.0258708
32	SeqId_9221_6	IPIL1			Inositol 1,4,5-trisphosphate receptor-interacting protein-like 1	150771	0.783263	0.142554	-0.0940721	0.418163	0.281857	-0.114569
32	SeqId_9884_8	PPIL1			Peptidyl-prolyl cis-trans isomerase-like 1	51645	0.784776	-0.0784833	0.0923298	0.807101	0.162546	0.0591057
32	SeqId_7185_29	GPV			Platelet glycoprotein V	2814	0.784816	0.0233675	0.101928	0.198576	-0.110077	0.049607
32	SeqId_19124_9	UBCP1			Ubiquitin-like domain-containing CTD phosphatase 1	134510	0.785769	-0.161246	-0.0447454	0.609883	-0.144893	-0.159127
32	SeqId_9816_37	ISOC1			Isochorismatase domain-containing protein 1	51015	0.786553	-0.178323	0.0739285	0.350932	-0.123536	-0.273447
32	SeqId_3853_56	MDHC			Malate dehydrogese, cytoplasmic	4190	0.786824	-0.082515	0.171011	0.379654	-0.242876	-0.170418
32	SeqId_13535_2	C43BP			Collagen type IV alpha-3-binding protein	10087	0.786881	-0.137959	-0.0411925	0.742388	-0.127732	-0.135947
32	SeqId_18214_2	GSH0			Glutamate--cysteine ligase regulatory subunit	2730	0.787209	-0.0358194	0.160491	0.496354	0.164992	0.149843
32	SeqId_11354_21	Phospholipase C-beta-1			1-phosphatidylinositol 4,5-bisphosphate phosphodiesterase beta-1	23236	0.788509	-0.189103	-0.103373	0.0496248	-0.426094	-0.492954
32	SeqId_5480_49	RANTES			C-C motif chemokine 5	6352	0.788627	0.0267121	0.18203	0.0602014	-0.113837	-0.0318003
32	SeqId_8458_111	a-Synuclein			Alpha-synuclein	6622	0.789825	-0.162245	0.134799	0.55062	0.0329529	0.0297546
32	SeqId_3825_18	MK08			Mitogen-activated protein kise 8	5599	0.790199	-0.10295	0.110812	0.0205087	-0.541089	-0.307984
32	SeqId_6226_69	EFHA1			Calcium uptake protein 2, mitochondrial	221154	0.791191	-0.062177	-0.0091663	0.0682434	-0.466305	-0.155277
32	SeqId_12395_86	SYDM			Aspartate--tR ligase, mitochondrial	55157	0.792006	0.0117246	0.0369757	0.557179	0.0254792	-0.0545815
32	SeqId_17852_5	PPME1			Protein phosphatase methylesterase 1	51400	0.792804	-0.0311028	0.0103673	0.544778	-0.0585854	-0.0912557
32	SeqId_11105_171	Alpha enolase			Alpha-enolase	2023	0.792926	0.0290028	0.242431	0.663031	0.00135129	0.00185724
32	SeqId_5018_68	Peroxiredoxin-6			Peroxiredoxin-6	9588	0.793269	-0.042181	0.147381	0.441601	0.181693	0.100692
32	SeqId_12591_27	Oligophrenin-1			Oligophrenin-1	4983	0.79391	-0.0182292	0.0016133	0.773893	0.30328	0.0761574
32	SeqId_6274_15	WSCD2			WSC domain-containing protein 2	9671	0.794595	0.0152016	0.0310069	0.30339	0.47581	0.277163
32	SeqId_17512_2	NMI			N-myc-interactor	9111	0.794683	-0.149681	-0.0884627	0.315548	-0.322126	-0.430681
32	SeqId_13743_56	CUL4B			Cullin-4B	8450	0.794929	-0.151948	0.0750673	0.151547	-0.490341	-0.122815
32	SeqId_3868_8	SGTA			Small glutamine-rich tetratricopeptide repeat-containing protein alpha	6449	0.795661	-0.0682388	0.177929	0.573885	-0.104438	-0.0896667
32	SeqId_18897_31	HDAC2			Histone deacetylase 2	3066	0.795894	-0.186475	0.0488017	0.569191	-0.308756	-0.186618
32	SeqId_19277_4	KAT			Thiosulfate sulfurtransferase/rhodanese-like domain-containing protein 1	100131187	0.795964	-0.0552713	-0.0554669	0.797904	0.211837	-0.0410896
32	SeqId_14291_53	AGAP2			Arf-GAP with GTPase, ANK repeat and PH domain-containing protein 2	116986	0.796439	-0.10933	0.116163	0.162676	-0.410044	-0.253892
32	SeqId_14094_29	HB-EGF			Heparin-binding EGF-like growth factor	1839	0.796875	-0.00994526	0.10726	-0.214998	-0.278	0.00791725
32	SeqId_13929_27	OCTC			Peroxisomal carnitine O-octanoyltransferase	54677	0.797244	-0.0714069	0.141147	0.0640256	-0.417169	-0.0387201
32	SeqId_14047_78	BDNF			Brain-derived neurotrophic factor	627	0.798063	0.042583	0.224022	-0.0187044	-0.163013	0.102077
32	SeqId_10722_13	KSYK			Tyrosine-protein kise SYK	6850	0.798453	0.0293325	0.0546468	0.302456	-0.319007	-0.549839
32	SeqId_12356_65	Sorcin			Sorcin	6717	0.800577	-0.196143	-0.0374815	0.547883	-0.0106315	-0.0342898
32	SeqId_7761_125	CHKB			Choline/ethanolamine kise	1120	0.800832	0.0321726	-0.00722128	0.407336	0.327274	0.121696
32	SeqId_16769_20	RAC3			Ras-related C3 botulinum toxin substrate 3	5881	0.801534	0.150819	0.221556	0.0486134	0.478239	0.612625
32	SeqId_6368_9	CST1L			Cystatin-like 1	128817	0.801548	0.0971512	0.0506167	0.206646	0.455621	0.167055
32	SeqId_3397_7	SHP-2			Tyrosine-protein phosphatase non-receptor type 11	5781	0.80177	-0.0924837	-0.158392	0.872555	-0.0444694	-0.232058
32	SeqId_17739_1	HCDH			Hydroxyacyl-coenzyme A dehydrogese, mitochondrial	3033	0.801816	0.00936599	0.0787262	0.371745	0.201041	0.184112
32	SeqId_19615_213	5NT3			Cytosolic 5'-nucleotidase 3A	51251	0.803373	0.15743	0.0149271	0.742462	0.431649	0.256778
32	SeqId_11226_16	UBE3A			Ubiquitin-protein ligase E3A	7337	0.804289	0.308266	0.104737	0.440958	0.667388	0.465902
32	SeqId_9863_1	Tropomyosin 4			Tropomyosin alpha-4 chain	7171	0.80429	-0.00417933	0.160554	0.57386	0.0920859	0.0437143
32	SeqId_19620_16	DLG2			Disks large homolog 2	1740	0.804428	-0.0810898	-0.165854	0.772764	-0.0928432	-0.334906
32	SeqId_18213_30	UBE2F			NEDD8-conjugating enzyme UBE2F	140739	0.804607	0.179548	0.0880461	0.0433394	0.148537	-0.0531381
32	SeqId_15534_26	Malate dehydrogese 2			Malate dehydrogese, mitochondrial	4191	0.806048	-0.0297188	-0.0121283	0.5055	-0.0410297	-0.202057
32	SeqId_2642_4	PAFAH beta subunit			Platelet-activating factor acetylhydrolase IB subunit beta	5049	0.806631	-0.199543	-0.130688	0.569541	-0.24865	-0.359163
32	SeqId_19223_6	RAB1A			Ras-related protein Rab-1A	5861	0.807137	-0.0316094	-0.128037	0.776504	0.386917	0.098131
32	SeqId_11122_97	SPG21			Maspardin	51324	0.807363	0.0304374	0.0959639	0.308745	0.47878	0.440707
32	SeqId_10800_15	Collagen-binding protein			Serpin H1	871	0.808586	0.188829	-0.00577543	0.35702	0.407753	0.01007
32	SeqId_18303_39	NEUG			Neurogranin	4900	0.808779	-0.0562497	0.034338	0.0847625	0.303852	0.0735141
32	SeqId_11130_158	CACB4			Voltage-dependent L-type calcium channel subunit beta-4	785	0.809025	-0.13056	0.0533088	-0.0416261	-0.387989	-0.108769
32	SeqId_12408_333	RB22A			Ras-related protein Rab-22A	57403	0.809338	0.0392365	0.142955	0.00874209	0.559669	0.456131
32	SeqId_11350_30	CHIP			E3 ubiquitin-protein ligase CHIP	10273	0.809363	0.0554097	0.0855968	0.218562	0.306221	0.466083
32	SeqId_12729_12	PSMG3			Proteasome assembly chaperone 3	84262	0.810885	-0.180134	0.127236	0.374353	-0.394331	-0.00440424
32	SeqId_19446_1	GMPR2			GMP reductase 2	51292	0.811791	-0.021919	0.0805448	0.557894	0.28505	0.158177
32	SeqId_14082_56	TLN2			Talin-2	83660	0.813397	0.158499	-0.00415243	0.72652	0.247721	0.062117
32	SeqId_18883_4	DEST			Destrin	11034	0.814473	-0.0242099	0.0604446	0.356044	0.251141	0.223618
32	SeqId_12522_6	RD23B			UV excision repair protein RAD23 homolog B	5887	0.814636	0.0243746	-0.0862711	0.846088	0.0102392	-0.20629
32	SeqId_3852_19	HSP 40			DJ homolog subfamily B member 1	3337	0.815644	-0.130499	0.125711	0.308884	-0.628484	-0.137738
32	SeqId_16765_52	PBP			Platelet basic protein	5473	0.815701	0.0167871	0.232283	-0.131332	-0.374665	0.0891623
32	SeqId_3867_49	SE6L2			Seizure 6-like protein 2	26470	0.816052	-0.149871	0.122342	0.330986	-0.41636	-0.102679
32	SeqId_18877_15	CNN2			Calponin-2	1265	0.816695	0.00240972	0.0597939	0.495989	-0.0436507	-0.0752752
32	SeqId_13639_101	USO1			General vesicular transport factor p115	8615	0.816788	-0.0948541	0.0953988	0.633132	-0.191177	-0.147523
32	SeqId_4318_12	PTP-1C			Tyrosine-protein phosphatase non-receptor type 6	5777	0.816923	0.00743582	-0.0194979	0.735981	-0.0292747	-0.226356
32	SeqId_4276_10	prostatic binding protein			Phosphatidylethanolamine-binding protein 1	5037	0.818253	-0.0757143	0.0512495	0.507482	-0.0336095	-0.171437
32	SeqId_16606_85	Aldose reductase			Aldose reductase	231	0.81908	-0.16829	-0.202285	0.467552	-0.264734	-0.537905
32	SeqId_6612_90	CP079			BRICHOS domain-containing protein 5	283870	0.820037	0.0507397	0.130604	0.275483	0.538756	0.414571
32	SeqId_19163_26	LRC59			Leucine-rich repeat-containing protein 59	55379	0.820406	0.00703975	-0.0260676	0.766161	-0.0377362	-0.160301
32	SeqId_19110_6	MEMO1			Protein MEMO1	51072	0.8213	-0.0316599	0.0872848	0.500408	0.122992	0.00575816
32	SeqId_8255_34	MRVI1			Protein MRVI1	10335	0.821971	-0.0195205	-0.0129075	0.586713	-0.0169911	-0.170375
32	SeqId_12621_55	PP2AAA			Serine/threonine-protein phosphatase 2A 65 kDa regulatory subunit A alpha isoform	5518	0.822199	0.019712	0.0624866	0.0990168	-0.219247	-0.354494
32	SeqId_18181_2	TSSC4			Protein TSSC4	10078	0.822304	-0.132273	-0.149596	-0.0148769	0.256575	-0.0241818
32	SeqId_3043_49	ON			SPARC	6678	0.822914	0.00402519	0.187698	-0.0385204	-0.268076	-0.104251
32	SeqId_12466_7	ROA1			Heterogeneous nuclear ribonucleoprotein A1	3178	0.824148	-0.0348144	-0.00107733	0.703711	0.0991969	0.0751081
32	SeqId_18309_18	CISY			Citrate synthase, mitochondrial	1431	0.824912	0.00553857	0.0105787	0.64864	0.0997958	-0.0715014
32	SeqId_17802_4	SIAS			Sialic acid synthase	54187	0.825265	-0.121693	0.00238138	0.626681	-0.096012	-0.129824
32	SeqId_13572_43	PSD11			26S proteasome non-ATPase regulatory subunit 11	5717	0.825626	-0.0635492	-0.0903049	0.583071	-0.109391	-0.139886
32	SeqId_12646_2	RPE			Ribulose-phosphate 3-epimerase	6120	0.825961	-0.121866	0.124907	0.685846	-0.104011	-0.00340278
32	SeqId_11540_37	FOXO3A			Forkhead box protein O3	2309	0.826123	0.0187053	0.0480125	0.0579825	0.571463	0.473853
32	SeqId_18220_141	SRA1			Steroid receptor R activator 1	10011	0.827613	-0.0195102	-0.140526	0.405612	0.276984	0.0146901
32	SeqId_13944_3	SULT 1A3			Sulfotransferase 1A3	445329	0.828777	0.0236988	0.197835	-0.330412	-0.0440805	0.113103
32	SeqId_3817_18	KPCT			Protein kise C theta type	5588	0.828971	0.0698163	0.156371	0.445221	-0.0555668	0.164539
32	SeqId_4719_58	Protein disulfide isomerase A3			Protein disulfide-isomerase A3	2923	0.829244	0.172069	0.198609	0.209534	0.477008	0.351741
32	SeqId_9999_1	IRF6			Interferon regulatory factor 6	3664	0.82944	-0.0281982	-0.0777059	0.405891	-0.399672	-0.351822
32	SeqId_11490_42	UBL4A			Ubiquitin-like protein 4A	8266	0.82955	-0.0531187	-0.0928156	0.789042	0.359211	0.171048
32	SeqId_5717_2	CILP			Cartilage intermediate layer protein 1	8483	0.829809	-0.151662	-0.181268	0.637305	-0.132465	-0.255401
32	SeqId_19282_3	RAB13			Ras-related protein Rab-13	5872	0.83012	-0.0761736	0.0250905	0.265898	-0.209602	-0.431205
32	SeqId_12637_7	CACP			Carnitine O-acetyltransferase	1384	0.831859	-0.061254	0.0978729	0.125229	-0.641766	-0.0898127
32	SeqId_2864_2	MEK1			Dual specificity mitogen-activated protein kise kise 1	5604	0.831922	-0.176286	-0.0327886	0.421677	-0.444702	-0.3418
32	SeqId_15465_79	CNPY4			Protein canopy homolog 4	245812	0.832815	0.119438	0.107584	0.332566	0.193054	-0.03463
32	SeqId_9757_29	EH			Protein ebled homolog	55740	0.833308	-0.0889207	0.0823466	0.550833	-0.0181692	-0.286944
32	SeqId_19287_59	DENR			Density-regulated protein	8562	0.833774	-0.00728572	0.128668	0.619448	0.101874	0.201342
32	SeqId_18189_12	VPS25			Vacuolar protein-sorting-associated protein 25	84313	0.834789	-0.0937027	0.0587327	0.711169	-0.160582	-0.163317
32	SeqId_12450_42	PMVK			Phosphomevalote kise	10654	0.834791	0.0073376	0.129339	-0.138909	0.566697	0.577285
32	SeqId_10447_18	PABP3			Polyadenylate-binding protein 3	5042	0.836713	-0.0897682	-0.14447	0.547178	-0.287754	-0.485139
32	SeqId_3390_72	PIK3CA/PIK3R1			PIK3CA/PIK3R1	5290|5295	0.837573	-0.0100778	0.0244598	-0.0285358	-0.398826	-0.187646
32	SeqId_12656_1	KLC1			Kinesin light chain 1	3831	0.837767	0.0141614	0.0845588	-0.226193	0.48128	0.607872
32	SeqId_11382_5	BIEA			Biliverdin reductase A	644	0.838125	-0.0022749	0.178721	0.56579	0.316319	0.296261
32	SeqId_6284_7	F150B			ALK and LTK ligand 2	285016	0.838571	-0.176311	-0.143251	0.615725	-0.1215	-0.181467
32	SeqId_17814_8	BPNT1			3'(2'),5'-bisphosphate nucleotidase 1	10380	0.839093	-0.135737	-0.217749	0.421671	-0.282432	-0.5962
32	SeqId_4332_6	CLC1B			C-type lectin domain family 1 member B	51266	0.84059	-0.0084251	-0.0207819	0.456951	-0.0755709	-0.11042
32	SeqId_17325_10	KGUA			Guanylate kise	2987	0.841174	-0.119627	-0.054226	0.825221	-0.03476	-0.176309
32	SeqId_4149_8	PDGF-BB			Platelet-derived growth factor subunit B	5155	0.841363	0.00965568	0.127583	-0.323985	-0.380818	-0.165916
[truncated: 2,985 more rows]

## Sheet: Table S2
Table S2: Cross-sectional associations of participant characteristics with module principal components
Abbreviations can be found in the footnote.
Module PCs	ARIC sex P-value	Proportion of variance explained by sex in ARIC	AASK sex P-value	Proportion of variance explained by sex in AASK	ARIC log2 ACR P-value	Proportion of variance explained by log2 ACR in ARIC	AASK log2 24h urine protein P-value	Proportion of variance explained by log2 24h urine protein in AASK	ARIC eGFR P-value	Proportion of variance explained by eGFR in ARIC	AASK mGFR P-value	Proportion of variance explained by mGFR in AASK	ARIC Glucose P-value	Proportion of variance explained by glucose in ARIC	AASK Glucose P-value	Proportion of variance explained by glucose in AASK	ARIC SBP P-value	Proportion of variance explained by SBP in ARIC	AASK SBP P-value	Proportion of variance explained by SBP in AASK	ARIC CVD* P-value	Proportion of variance explained by CVD in ARIC	AASK CVD P-value	Proportion of variance explained by CVD in AASK	ARIC HDL P-value	Proportion of variance explained by HDL in ARIC	AASK HDL P-value	Proportion of variance explained by HDL in AASK	ARIC BMI P-value	Proportion of variance explained by BMI in ARIC	AASK BMI P-value	Proportion of variance explained by BMI in AASK	ARIC Total Cholesterol P-value	Proportion of variance explained by total cholesterol in ARIC	AASK Total Cholesterol P-value	Proportion of variance explained by total cholesterol in AASK	ARIC Smoking P-value	Proportion of variance explained by smoking in ARIC	AASK Smoking P-value	Proportion of variance explained by smoking in AASK	ARIC age P-value	Proportion of variance explained by abe in ARIC	AASK age P-value	Proportion of variance explained by age in AASK	ARIC age residuals P-value	Proportion of variance explained by age residuals in ARIC	AASK age residuals P-value	Proportion of variance explained by age residuals in AASK
ME15_pc1	5.00e-06	0.005	9.50e-02	0	1.54e-76	0.081	7.47e-45	0.25	0.00e+00	0.805	4.06e-161	0.65	2.99e-07	0.006	5.55e-01	0	3.26e-01	0	9.28e-02	0	3.67e-40	0.043	2.74e-01	0	5.02e-51	0.054	4.20e-02	0.01	9.24e-20	0.02	8.95e-01	0	1.65e-29	0.031	1.17e-02	0.01	4.38e-01	0	1.35e-02	0.01	1.50e-73	0.078	9.13e-09	0.05	2.83e-01	0.805	4.71e-04	0.66
ME85_pc1	5.68e-02	0.001	4.51e-01	0	3.13e-59	0.063	5.43e-24	0.14	0.00e+00	0.661	6.84e-94	0.46	1.43e-04	0.004	2.70e-03	0.01	1.48e-01	0.001	1.34e-01	0	2.96e-24	0.025	2.96e-02	0.01	3.58e-50	0.053	1.23e-02	0.01	1.12e-14	0.015	6.55e-01	0	1.53e-14	0.014	2.45e-01	0	7.88e-01	0	4.66e-02	0.01	2.08e-76	0.081	3.21e-06	0.03	3.91e-03	0.662	3.14e-02	0.46
ME216_pc1	5.76e-02	0.001	4.93e-01	0	9.58e-56	0.059	1.23e-46	0.26	0.00e+00	0.609	1.98e-151	0.63	1.95e-03	0.002	2.46e-01	0	5.74e-01	0	3.91e-02	0.01	8.70e-23	0.024	9.34e-01	0	5.95e-36	0.038	1.13e-01	0	7.16e-13	0.013	5.51e-01	0	2.21e-42	0.045	1.44e-05	0.03	6.93e-01	0	8.65e-03	0.01	4.43e-73	0.078	5.99e-09	0.05	1.68e-03	0.61	3.05e-04	0.64
ME27_pc1	3.39e-19	0.02	6.98e-04	0.02	1.61e-74	0.079	6.10e-38	0.21	0.00e+00	0.597	1.92e-129	0.57	7.71e-15	0.015	7.50e-01	0	8.85e-01	0	1.12e-01	0	1.86e-38	0.041	6.34e-01	0	7.48e-44	0.047	2.68e-02	0.01	7.07e-08	0.007	1.30e-01	0	5.14e-45	0.048	8.06e-04	0.02	2.69e-01	0	7.14e-02	0	3.28e-63	0.067	1.83e-06	0.03	1.90e-01	0.597	4.18e-02	0.57
ME16_pc1	4.24e-08	0.007	1.07e-01	0	1.11e-72	0.077	3.33e-32	0.18	0.00e+00	0.545	8.60e-132	0.58	4.25e-09	0.008	6.21e-01	0	9.35e-01	0	5.27e-02	0.01	6.20e-43	0.046	1.45e-01	0	2.61e-32	0.034	1.83e-02	0.01	1.21e-05	0.005	8.93e-01	0	8.10e-67	0.071	9.15e-02	0	8.98e-01	0	5.44e-01	0	2.73e-75	0.08	4.13e-04	0.02	3.07e-06	0.548	9.06e-01	0.58
ME168_pc1	9.09e-07	0.006	8.62e-02	0	7.48e-68	0.072	4.65e-38	0.21	0.00e+00	0.515	1.49e-133	0.58	3.00e-01	0	6.54e-01	0	2.79e-01	0	2.59e-02	0.01	9.47e-23	0.024	2.71e-01	0	1.90e-05	0.005	4.31e-01	0	1.06e-03	0.003	5.02e-02	0.01	3.09e-30	0.032	9.39e-05	0.02	8.34e-01	0	6.33e-02	0	3.76e-113	0.119	6.57e-04	0.02	4.60e-29	0.53	9.22e-01	0.58
ME20_pc1	9.75e-21	0.021	2.97e-02	0.01	2.98e-52	0.056	1.46e-35	0.2	0.00e+00	0.514	2.75e-127	0.57	3.19e-05	0.004	5.99e-01	0	5.84e-02	0.001	7.48e-02	0	2.72e-27	0.029	8.92e-01	0	1.32e-36	0.039	6.67e-02	0	1.05e-01	0.001	3.91e-01	0	1.12e-37	0.04	1.14e-03	0.02	1.20e-01	0.001	4.11e-01	0	6.30e-55	0.058	3.27e-05	0.02	2.22e-01	0.514	2.64e-01	0.57
ME44_pc1	1.28e-03	0.003	2.97e-01	0	5.82e-76	0.081	2.08e-23	0.13	0.00e+00	0.508	2.73e-129	0.57	1.75e-01	0	3.06e-01	0	3.30e-01	0	6.50e-02	0	3.11e-21	0.022	1.43e-01	0	6.10e-01	0	3.23e-01	0	5.50e-05	0.004	1.07e-02	0.01	8.20e-16	0.016	1.00e-03	0.02	4.73e-01	0	2.09e-03	0.01	3.71e-111	0.117	7.47e-03	0.01	5.36e-28	0.523	2.44e-01	0.57
ME112_pc1	2.08e-10	0.01	3.30e-01	0	3.52e-45	0.048	8.26e-39	0.22	0.00e+00	0.48	1.42e-126	0.56	6.55e-02	0.001	4.98e-01	0	7.52e-01	0	2.28e-02	0.01	4.83e-19	0.019	6.49e-01	0	2.71e-16	0.016	2.61e-01	0	2.52e-01	0	3.42e-01	0	4.06e-34	0.036	2.75e-04	0.02	5.05e-01	0	4.51e-01	0	1.19e-74	0.079	2.02e-06	0.03	1.95e-08	0.484	4.29e-02	0.57
ME206_pc1	1.02e-01	0.001	4.33e-01	0	6.82e-51	0.054	2.83e-18	0.1	0.00e+00	0.393	9.13e-37	0.21	1.89e-07	0.007	6.96e-03	0.01	9.71e-05	0.004	6.75e-01	0	1.25e-12	0.012	9.14e-01	0	9.81e-53	0.056	4.09e-04	0.02	1.95e-24	0.026	3.28e-01	0	2.61e-11	0.011	2.98e-01	0	3.34e-01	0	1.19e-02	0.01	1.38e-29	0.031	1.89e-05	0.03	3.80e-02	0.394	1.24e-02	0.21
ME127_pc1	1.48e-01	0.001	3.56e-02	0.01	1.06e-58	0.063	1.67e-12	0.07	0.00e+00	0.364	1.33e-61	0.33	8.69e-04	0.003	4.21e-01	0	4.85e-01	0	3.82e-01	0	4.24e-24	0.025	7.31e-01	0	6.55e-04	0.003	8.95e-02	0	1.51e-01	0.001	4.09e-01	0	2.64e-26	0.027	9.61e-06	0.03	5.24e-01	0	1.03e-02	0.01	1.42e-105	0.111	3.71e-01	0	8.75e-33	0.386	1.44e-05	0.35
ME22_pc1	5.77e-58	0.062	1.46e-04	0.02	4.61e-41	0.044	2.11e-36	0.21	0.00e+00	0.348	1.00e-82	0.42	2.25e-20	0.021	8.32e-01	0	7.51e-01	0	8.74e-02	0	1.37e-28	0.03	2.20e-01	0	1.40e-99	0.105	7.77e-04	0.02	8.64e-35	0.037	6.47e-01	0	1.48e-60	0.064	1.57e-04	0.02	1.28e-04	0.004	2.57e-01	0	2.95e-19	0.02	3.42e-09	0.05	6.17e-05	0.351	9.82e-05	0.43
ME86_pc1	4.95e-01	0	4.22e-02	0.01	1.44e-31	0.033	2.68e-22	0.13	0.00e+00	0.347	4.91e-75	0.38	5.09e-02	0.001	5.65e-01	0	6.52e-01	0	1.97e-02	0.01	2.37e-18	0.019	6.41e-01	0	2.71e-21	0.022	7.61e-01	0	3.56e-01	0	8.83e-01	0	1.16e-15	0.016	1.66e-01	0	2.17e-02	0.001	1.03e-01	0	1.27e-59	0.063	1.37e-01	0	1.16e-07	0.351	8.69e-02	0.39
ME99_pc1	1.37e-07	0.007	3.56e-01	0	2.18e-34	0.036	2.37e-15	0.09	0.00e+00	0.344	2.69e-79	0.4	1.98e-04	0.003	4.80e-01	0	9.77e-02	0.001	2.21e-02	0.01	7.68e-18	0.018	3.40e-01	0	1.31e-06	0.006	2.24e-01	0	2.35e-09	0.009	1.31e-01	0	1.31e-20	0.021	4.78e-05	0.02	4.45e-01	0	3.64e-01	0	9.38e-107	0.112	5.33e-01	0	5.26e-35	0.369	3.13e-03	0.41
ME102_pc1	8.62e-09	0.008	6.80e-01	0	7.18e-41	0.043	2.57e-24	0.14	0.00e+00	0.333	4.16e-64	0.34	1.03e-19	0.02	7.87e-01	0	1.41e-01	0.001	1.90e-01	0	3.38e-10	0.01	1.48e-01	0	5.61e-50	0.053	2.04e-02	0.01	3.27e-59	0.063	5.16e-01	0	3.10e-12	0.012	4.40e-05	0.02	6.50e-02	0.001	1.71e-04	0.02	2.27e-03	0.002	2.29e-07	0.04	1.30e-29	0.354	1.82e-03	0.35
ME33_pc1	2.08e-01	0	3.58e-01	0	4.33e-49	0.052	8.32e-15	0.08	0.00e+00	0.329	9.62e-62	0.33	5.92e-04	0.003	1.45e-01	0	2.69e-01	0	7.23e-02	0	6.11e-20	0.02	2.66e-02	0.01	2.67e-04	0.003	8.94e-01	0	3.40e-02	0.001	7.36e-04	0.02	4.40e-17	0.017	7.29e-02	0	6.90e-01	0	4.04e-05	0.02	1.89e-33	0.035	1.05e-05	0.03	7.16e-01	0.329	2.70e-02	0.33
ME73_pc2	2.02e-02	0.001	1.75e-06	0.03	1.05e-51	0.055	7.58e-11	0.06	0.00e+00	0.32	2.48e-53	0.29	5.16e-05	0.004	1.40e-01	0	2.60e-01	0	1.54e-01	0	3.37e-22	0.023	6.80e-01	0	7.19e-18	0.018	6.69e-02	0	3.54e-03	0.002	7.46e-02	0	8.94e-31	0.032	4.78e-01	0	3.79e-02	0.001	1.54e-01	0	5.21e-74	0.079	4.28e-01	0	3.65e-16	0.331	9.42e-05	0.3
ME179_pc1	3.09e-26	0.027	7.70e-01	0	6.94e-18	0.018	2.92e-18	0.1	0.00e+00	0.319	6.46e-98	0.47	2.45e-21	0.022	5.86e-02	0.01	4.62e-01	0	6.83e-01	0	1.97e-05	0.004	7.68e-01	0	1.38e-16	0.017	5.45e-01	0	1.31e-88	0.094	3.26e-10	0.06	3.42e-01	0	1.76e-02	0.01	5.19e-05	0.004	3.82e-01	0	2.71e-73	0.078	1.94e-02	0.01	8.33e-16	0.33	2.80e-01	0.47
ME1_pc1	5.47e-13	0.013	1.33e-11	0.06	8.55e-22	0.023	1.19e-11	0.06	0.00e+00	0.315	4.45e-35	0.2	5.36e-01	0	9.09e-01	0	4.30e-01	0	4.27e-01	0	1.36e-18	0.019	3.67e-03	0.01	7.22e-15	0.015	1.96e-03	0.01	2.12e-01	0	1.97e-02	0.01	2.31e-15	0.015	2.81e-05	0.03	2.27e-01	0	8.87e-01	0	1.95e-37	0.04	1.95e-05	0.03	1.08e-01	0.315	1.14e-02	0.21
ME60_pc1	2.39e-27	0.029	4.53e-04	0.02	1.10e-22	0.023	1.89e-20	0.12	1.83e-303	0.29	1.38e-47	0.26	2.19e-07	0.007	1.55e-01	0	2.19e-03	0.002	3.84e-01	0	4.72e-22	0.023	8.22e-01	0	6.07e-39	0.041	1.04e-03	0.02	1.29e-09	0.009	6.16e-01	0	5.03e-20	0.021	2.69e-01	0	1.30e-01	0.001	2.84e-01	0	5.83e-07	0.006	1.90e-04	0.02	6.84e-14	0.3	9.85e-02	0.26
ME200_pc1	6.95e-10	0.009	3.54e-02	0.01	1.12e-25	0.027	4.88e-26	0.15	7.40e-294	0.282	4.94e-75	0.38	5.60e-01	0	6.77e-02	0	5.89e-01	0	4.45e-02	0.01	3.33e-11	0.011	6.54e-01	0	1.20e-06	0.006	2.91e-02	0.01	1.29e-17	0.018	8.38e-03	0.01	5.46e-14	0.014	4.65e-02	0.01	2.64e-01	0	4.58e-01	0	1.69e-39	0.042	4.19e-03	0.01	5.87e-03	0.284	9.50e-01	0.38
ME98_pc1	8.68e-47	0.05	4.01e-37	0.21	2.28e-53	0.057	7.33e-12	0.07	6.25e-285	0.275	7.11e-37	0.21	2.10e-13	0.013	9.87e-01	0	2.57e-02	0.001	9.89e-03	0.01	3.71e-05	0.004	7.96e-02	0	9.99e-13	0.012	9.01e-05	0.02	5.89e-53	0.057	1.52e-04	0.02	4.49e-01	0	1.46e-01	0	3.39e-01	0	1.13e-03	0.02	2.16e-26	0.028	7.32e-01	0	8.98e-01	0.275	6.00e-03	0.22
ME70_pc1	3.56e-04	0.003	2.51e-02	0.01	2.44e-49	0.052	5.16e-34	0.19	4.32e-275	0.267	1.52e-66	0.35	4.02e-09	0.009	4.93e-01	0	5.70e-01	0	2.30e-01	0	1.15e-09	0.009	9.78e-01	0	3.19e-35	0.037	8.07e-02	0	4.02e-09	0.009	8.84e-01	0	1.64e-10	0.01	9.75e-04	0.02	5.43e-02	0.001	1.10e-01	0	1.91e-03	0.002	1.05e-04	0.02	4.88e-20	0.282	1.36e-01	0.35
ME69_pc1	3.40e-22	0.023	1.32e-02	0.01	5.77e-40	0.042	6.50e-31	0.18	2.78e-272	0.265	1.55e-76	0.39	1.48e-02	0.001	1.45e-01	0	8.93e-01	0	3.42e-01	0	4.42e-58	0.062	1.58e-01	0	8.66e-19	0.019	9.30e-01	0	2.73e-01	0	6.99e-02	0	5.39e-106	0.112	4.40e-01	0	1.43e-02	0.002	9.06e-01	0	6.03e-27	0.028	2.75e-03	0.01	7.89e-01	0.265	8.40e-01	0.39
ME166_pc1	1.41e-01	0.001	3.33e-01	0	4.49e-40	0.042	1.78e-19	0.11	1.46e-270	0.263	6.14e-99	0.48	1.60e-04	0.004	2.91e-01	0	2.20e-02	0.001	4.09e-02	0.01	1.04e-22	0.024	1.81e-01	0	2.04e-01	0	8.03e-01	0	4.50e-16	0.016	1.54e-06	0.03	2.60e-18	0.019	5.78e-03	0.01	3.83e-04	0.003	1.94e-05	0.03	2.08e-36	0.039	1.59e-02	0.01	1.16e-02	0.264	3.18e-01	0.48
ME91_pc1	4.77e-49	0.052	1.30e-04	0.02	1.51e-20	0.021	9.21e-20	0.11	2.58e-243	0.24	2.96e-66	0.35	5.43e-01	0	9.24e-01	0	1.12e-01	0.001	7.79e-02	0	1.62e-20	0.021	2.79e-01	0	4.45e-30	0.032	1.00e-01	0	2.38e-07	0.007	1.04e-02	0.01	1.74e-37	0.04	6.25e-06	0.03	5.89e-03	0.002	4.26e-01	0	4.26e-31	0.033	3.38e-06	0.03	6.13e-02	0.241	1.45e-02	0.35
ME95_pc1	1.85e-170	0.174	6.10e-32	0.18	1.02e-18	0.019	2.77e-14	0.08	2.52e-239	0.237	6.35e-47	0.26	8.94e-24	0.025	8.85e-05	0.02	3.21e-01	0	6.90e-02	0	2.50e-01	0	5.08e-03	0.01	5.01e-06	0.005	3.42e-01	0	3.03e-229	0.229	5.80e-42	0.23	6.68e-01	0	1.03e-02	0.01	1.21e-09	0.01	2.86e-04	0.02	1.44e-01	0.001	8.29e-02	0	1.34e-24	0.256	5.03e-01	0.26
ME122_pc1	5.67e-01	0	9.93e-01	0	1.76e-52	0.056	1.45e-13	0.08	1.08e-216	0.217	2.15e-34	0.19	3.15e-10	0.01	2.77e-01	0	1.39e-03	0.003	8.02e-02	0	3.33e-15	0.015	7.07e-01	0	3.94e-35	0.037	3.95e-01	0	3.42e-43	0.046	1.68e-03	0.01	6.95e-28	0.029	4.63e-02	0.01	1.31e-01	0.001	7.30e-01	0	6.01e-24	0.025	5.60e-04	0.02	4.97e-01	0.217	1.03e-01	0.2
ME84_pc1	8.61e-03	0.002	2.00e-02	0.01	7.49e-14	0.014	1.26e-11	0.06	1.91e-214	0.215	1.26e-34	0.2	4.00e-08	0.007	6.46e-01	0	2.45e-02	0.001	8.83e-01	0	9.95e-16	0.016	5.83e-01	0	9.75e-16	0.016	5.33e-01	0	2.01e-02	0.001	5.87e-01	0	5.48e-14	0.014	1.58e-02	0.01	1.27e-01	0.001	7.28e-02	0	5.97e-38	0.04	4.15e-03	0.01	7.12e-05	0.218	3.33e-01	0.2
ME196_pc1	5.29e-06	0.005	5.88e-02	0.01	1.31e-16	0.017	8.33e-17	0.1	9.98e-208	0.209	4.19e-58	0.31	3.11e-05	0.004	8.71e-01	0	4.13e-01	0	1.16e-01	0	1.06e-08	0.008	3.30e-01	0	4.73e-01	0	6.42e-01	0	1.28e-31	0.034	1.62e-02	0.01	9.27e-12	0.011	7.20e-04	0.02	4.30e-01	0	3.01e-01	0	5.38e-55	0.059	2.66e-04	0.02	3.72e-13	0.219	1.77e-01	0.31
ME17_pc1	3.79e-04	0.003	2.80e-01	0	9.20e-30	0.031	1.56e-13	0.08	3.13e-196	0.198	1.15e-37	0.21	1.87e-08	0.008	9.27e-01	0	3.71e-01	0	1.63e-02	0.01	8.01e-11	0.01	5.94e-01	0	4.02e-02	0.001	6.32e-01	0	7.63e-03	0.002	1.99e-02	0.01	2.40e-19	0.02	1.52e-04	0.02	9.50e-01	0	5.06e-03	0.01	4.33e-07	0.006	1.62e-02	0.01	2.34e-06	0.203	7.17e-01	0.21
ME32_pc3	5.78e-07	0.006	7.42e-01	0	1.52e-29	0.031	1.09e-07	0.04	9.73e-192	0.194	2.94e-39	0.22	1.60e-01	0	2.95e-01	0	5.37e-01	0	2.28e-01	0	1.44e-14	0.015	7.77e-01	0	1.02e-01	0.001	2.31e-02	0.01	2.88e-16	0.017	7.25e-02	0	1.09e-13	0.014	4.77e-02	0.01	5.19e-01	0	2.07e-01	0	1.68e-59	0.063	3.48e-01	0	8.43e-17	0.208	4.14e-04	0.23
ME79_pc1	4.73e-06	0.005	2.06e-01	0	1.08e-33	0.036	3.02e-05	0.02	6.54e-168	0.172	7.21e-14	0.08	6.70e-24	0.025	1.88e-01	0	9.76e-01	0	3.23e-01	0	4.22e-17	0.017	7.45e-02	0	6.12e-23	0.024	2.74e-02	0.01	7.60e-11	0.01	5.71e-02	0.01	2.19e-14	0.014	7.13e-05	0.02	6.13e-01	0	3.76e-01	0	7.14e-19	0.019	8.55e-02	0	6.40e-01	0.172	6.30e-01	0.08
ME47_pc1	2.74e-07	0.007	1.02e-01	0	1.62e-26	0.028	2.24e-26	0.15	3.43e-165	0.169	1.88e-33	0.19	2.79e-07	0.007	2.17e-01	0	1.00e-01	0.001	1.97e-01	0	1.40e-04	0.004	6.67e-01	0	5.98e-05	0.004	6.57e-01	0	5.66e-01	0	1.96e-03	0.01	2.07e-01	0	6.29e-06	0.03	3.12e-01	0	9.68e-01	0	1.17e-01	0.001	9.93e-03	0.01	2.85e-15	0.182	4.97e-01	0.19
ME67_pc1	7.76e-07	0.006	3.47e-04	0.02	3.10e-46	0.049	1.67e-09	0.05	4.53e-158	0.163	4.90e-18	0.1	2.79e-25	0.026	3.34e-03	0.01	1.35e-03	0.003	4.55e-04	0.02	2.48e-22	0.023	4.27e-01	0	2.04e-46	0.049	8.22e-01	0	1.71e-42	0.045	1.35e-05	0.03	3.51e-57	0.061	7.70e-07	0.03	9.80e-01	0	1.63e-01	0	3.88e-33	0.035	2.06e-01	0	2.02e-05	0.166	8.43e-01	0.1
ME145_pc1	7.84e-01	0	6.19e-01	0	1.72e-49	0.053	9.95e-24	0.14	1.75e-156	0.161	2.06e-72	0.37	9.82e-02	0.001	1.16e-02	0.01	3.60e-01	0	2.10e-03	0.01	6.13e-10	0.009	7.85e-01	0	2.06e-08	0.008	5.50e-01	0	1.45e-02	0.001	1.09e-02	0.01	1.41e-09	0.009	3.45e-03	0.01	1.50e-04	0.004	4.73e-04	0.02	2.51e-44	0.047	4.50e-01	0	7.11e-11	0.17	9.72e-03	0.38
ME62_pc1	1.42e-135	0.141	1.00e-12	0.07	3.01e-08	0.008	3.87e-03	0.01	7.37e-149	0.154	8.92e-10	0.05	5.00e-23	0.024	2.68e-01	0	5.81e-02	0.001	7.16e-01	0	5.25e-23	0.024	2.72e-01	0	1.46e-69	0.074	2.17e-02	0.01	4.10e-16	0.016	2.05e-01	0	2.41e-24	0.025	6.41e-01	0	8.04e-10	0.01	5.20e-01	0	1.47e-01	0.001	1.48e-03	0.01	6.20e-14	0.165	2.64e-02	0.06
ME64_pc1	1.05e-90	0.096	2.33e-14	0.08	9.14e-05	0.004	5.89e-05	0.02	5.46e-142	0.147	4.81e-08	0.04	8.94e-15	0.015	1.39e-05	0.03	1.27e-02	0.002	2.36e-03	0.01	9.47e-17	0.017	8.48e-01	0	3.00e-96	0.102	2.06e-10	0.06	3.27e-51	0.055	2.16e-02	0.01	1.07e-19	0.02	7.52e-01	0	7.86e-03	0.002	9.20e-01	0	7.37e-01	0	3.44e-01	0	9.59e-21	0.165	9.87e-01	0.04
ME90_pc1	5.56e-30	0.031	1.04e-02	0.01	7.38e-11	0.01	1.66e-08	0.05	2.45e-138	0.144	2.76e-24	0.14	5.44e-04	0.003	3.92e-01	0	5.35e-01	0	5.92e-01	0	9.85e-16	0.016	7.42e-01	0	4.27e-44	0.047	4.01e-04	0.02	4.35e-13	0.013	4.52e-01	0	2.83e-19	0.02	4.27e-01	0	5.39e-02	0.001	3.59e-01	0	5.42e-05	0.004	1.38e-02	0.01	2.82e-05	0.147	4.00e-01	0.14
ME170_pc1	1.10e-36	0.039	4.00e-03	0.01	2.78e-04	0.003	2.95e-15	0.09	4.70e-138	0.143	1.61e-65	0.34	7.56e-22	0.023	3.67e-02	0.01	8.91e-01	0	5.45e-01	0	9.46e-01	0	1.54e-01	0	7.83e-39	0.041	1.03e-02	0.01	7.90e-118	0.124	4.95e-12	0.07	2.51e-01	0	8.95e-02	0	7.89e-12	0.012	2.32e-02	0.01	1.59e-37	0.04	1.97e-02	0.01	1.28e-08	0.15	6.80e-01	0.34
ME23_pc1	2.37e-09	0.009	1.00e-02	0.01	1.38e-09	0.009	7.18e-19	0.11	2.20e-137	0.143	3.91e-42	0.23	1.99e-01	0	7.51e-01	0	9.95e-01	0	5.48e-01	0	1.10e-07	0.007	3.90e-01	0	1.15e-34	0.037	5.61e-03	0.01	3.15e-04	0.003	2.80e-01	0	3.21e-10	0.01	7.85e-01	0	7.17e-01	0	7.31e-02	0	4.44e-03	0.002	1.02e-03	0.02	3.44e-08	0.149	2.10e-01	0.24
ME41_pc1	7.79e-21	0.021	1.24e-03	0.01	6.75e-36	0.038	4.90e-24	0.14	2.91e-130	0.136	3.59e-41	0.23	5.93e-03	0.002	5.20e-01	0	5.24e-04	0.003	8.08e-01	0	3.14e-09	0.009	1.54e-01	0	2.79e-23	0.024	1.28e-02	0.01	5.27e-13	0.013	8.17e-01	0	1.19e-07	0.007	8.93e-01	0	1.15e-01	0.001	5.88e-02	0.01	1.12e-07	0.007	1.67e-06	0.03	1.30e-02	0.137	2.77e-03	0.24
ME52_pc1	1.85e-128	0.134	2.26e-06	0.03	1.22e-27	0.029	3.64e-09	0.05	9.74e-128	0.133	1.67e-36	0.21	1.02e-09	0.009	7.91e-01	0	5.50e-01	0	9.70e-01	0	2.44e-28	0.03	7.19e-01	0	1.07e-68	0.073	8.73e-03	0.01	4.00e-07	0.006	6.68e-01	0	9.59e-40	0.042	4.75e-03	0.01	4.44e-07	0.007	1.73e-01	0	8.53e-16	0.016	3.82e-02	0.01	4.99e-01	0.133	9.84e-01	0.21
ME107_pc1	8.32e-02	0.001	3.13e-02	0.01	9.52e-32	0.033	1.69e-29	0.17	2.00e-125	0.131	3.27e-38	0.21	3.53e-27	0.028	9.45e-01	0	2.30e-02	0.001	9.75e-01	0	1.61e-06	0.006	9.19e-01	0	2.13e-46	0.049	3.07e-02	0.01	6.79e-41	0.044	1.60e-03	0.01	1.56e-13	0.013	3.28e-05	0.02	3.27e-03	0.002	5.17e-02	0.01	2.91e-03	0.002	5.34e-06	0.03	4.26e-32	0.16	5.45e-03	0.22
ME195_pc1	1.15e-33	0.036	3.71e-04	0.02	3.00e-18	0.019	1.07e-18	0.11	2.45e-124	0.13	4.24e-54	0.29	5.02e-01	0	8.93e-01	0	3.00e-01	0	8.35e-02	0	1.17e-10	0.01	5.02e-01	0	4.95e-06	0.005	6.20e-01	0	5.22e-22	0.023	2.68e-04	0.02	4.96e-29	0.03	6.47e-05	0.02	1.59e-01	0.001	8.07e-01	0	5.63e-44	0.047	1.08e-01	0	3.17e-13	0.141	3.08e-01	0.29
ME46_pc1	2.55e-270	0.263	1.17e-36	0.21	1.04e-01	0.001	8.04e-16	0.09	3.31e-121	0.127	1.14e-14	0.08	9.94e-05	0.004	3.54e-01	0	6.40e-04	0.003	9.66e-01	0	8.10e-26	0.027	7.56e-02	0	3.59e-95	0.101	1.80e-11	0.06	9.63e-06	0.005	6.92e-01	0	1.71e-45	0.048	3.66e-03	0.01	5.64e-04	0.003	4.12e-01	0	1.87e-01	0	6.65e-14	0.08	2.10e-11	0.136	8.05e-11	0.14
ME192_pc1	1.67e-04	0.003	8.10e-01	0	2.53e-15	0.015	1.25e-06	0.03	1.70e-120	0.126	2.40e-10	0.06	2.85e-35	0.037	5.81e-14	0.08	7.88e-01	0	2.88e-02	0.01	2.41e-14	0.014	1.27e-01	0	2.01e-01	0	3.77e-01	0	7.09e-10	0.009	4.37e-01	0	6.56e-11	0.01	7.07e-11	0.06	4.62e-01	0	6.32e-03	0.01	7.17e-94	0.099	3.30e-02	0.01	1.25e-48	0.171	2.71e-01	0.06
ME42_pc1	1.91e-01	0	9.94e-01	0	1.46e-16	0.017	2.06e-05	0.03	1.80e-119	0.125	5.85e-16	0.09	8.60e-01	0	1.52e-01	0	2.81e-01	0	3.79e-01	0	4.65e-15	0.015	3.72e-01	0	2.37e-17	0.018	3.66e-01	0	1.72e-01	0	1.24e-01	0	2.00e-26	0.028	3.56e-01	0	4.95e-02	0.001	9.30e-01	0	1.73e-32	0.034	3.43e-02	0.01	2.28e-07	0.131	2.05e-04	0.11
ME178_pc1	1.04e-01	0.001	4.50e-01	0	8.47e-07	0.006	1.28e-19	0.11	2.73e-115	0.121	5.95e-64	0.34	2.11e-10	0.01	7.23e-02	0	7.07e-01	0	1.53e-01	0	8.86e-01	0	6.55e-01	0	9.30e-25	0.026	9.38e-02	0	4.11e-54	0.058	1.05e-04	0.02	2.38e-02	0.001	1.92e-03	0.01	1.36e-06	0.006	1.49e-01	0	6.23e-41	0.043	1.90e-03	0.01	2.91e-12	0.131	5.62e-01	0.34
ME64_pc2	3.96e-19	0.02	1.92e-04	0.02	2.18e-16	0.017	1.85e-11	0.06	3.03e-108	0.114	1.61e-05	0.03	6.98e-08	0.007	3.19e-03	0.01	2.43e-01	0	1.28e-02	0.01	9.32e-05	0.004	6.52e-02	0	3.06e-08	0.008	3.87e-01	0	3.66e-01	0	2.92e-02	0.01	6.78e-02	0.001	2.26e-01	0	7.86e-01	0	3.35e-02	0.01	7.68e-11	0.01	1.01e-07	0.04	6.82e-01	0.114	2.62e-06	0.06
ME113_pc2	4.02e-01	0	1.61e-01	0	1.26e-08	0.008	4.76e-10	0.05	2.54e-105	0.111	2.30e-37	0.21	7.81e-01	0	7.36e-01	0	3.01e-01	0	8.68e-02	0	3.94e-02	0.001	9.13e-01	0	3.39e-01	0	6.97e-01	0	1.03e-10	0.01	7.53e-01	0	2.23e-04	0.003	5.03e-02	0.01	6.02e-02	0.001	1.42e-01	0	1.09e-12	0.012	1.25e-01	0	7.11e-01	0.111	5.36e-01	0.21
ME141_pc2	3.89e-34	0.036	1.33e-02	0.01	9.47e-27	0.028	5.12e-16	0.09	1.69e-101	0.107	1.21e-41	0.23	3.38e-12	0.012	3.41e-01	0	5.88e-01	0	3.21e-01	0	3.88e-17	0.017	3.06e-01	0	6.23e-13	0.013	6.72e-01	0	8.49e-01	0	7.80e-03	0.01	1.03e-21	0.022	8.06e-03	0.01	5.21e-03	0.002	4.81e-03	0.01	9.60e-13	0.013	3.56e-02	0.01	6.02e-01	0.107	9.24e-01	0.23
ME142_pc3	8.92e-33	0.035	3.68e-05	0.02	1.18e-27	0.029	4.66e-02	0.01	2.34e-99	0.105	2.56e-05	0.03	5.31e-14	0.014	1.51e-01	0	2.68e-05	0.004	1.44e-01	0	7.81e-02	0.001	4.25e-01	0	2.06e-06	0.006	2.51e-01	0	8.22e-01	0	7.29e-02	0	2.48e-04	0.003	3.97e-02	0.01	1.11e-02	0.002	2.21e-01	0	1.44e-99	0.105	1.28e-01	0	7.47e-57	0.159	2.10e-02	0.03
ME103_pc1	8.45e-13	0.013	2.34e-01	0	6.08e-24	0.025	1.30e-03	0.01	1.12e-99	0.105	2.24e-07	0.04	2.22e-01	0	1.27e-03	0.01	3.65e-01	0	1.80e-02	0.01	1.45e-06	0.006	1.20e-01	0	4.66e-03	0.002	4.01e-01	0	8.96e-01	0	7.23e-03	0.01	5.56e-11	0.011	1.11e-04	0.02	1.90e-01	0	1.07e-04	0.02	1.31e-23	0.024	1.45e-03	0.01	1.73e-04	0.108	1.77e-02	0.05
ME167_pc1	2.90e-04	0.003	1.61e-03	0.01	1.75e-26	0.028	1.20e-12	0.07	1.33e-97	0.103	8.15e-42	0.23	7.87e-05	0.004	4.96e-01	0	2.43e-02	0.001	1.74e-03	0.01	7.81e-09	0.008	2.38e-01	0	4.89e-14	0.014	1.77e-01	0	2.02e-38	0.041	6.02e-04	0.02	1.14e-13	0.014	2.21e-06	0.03	1.74e-03	0.003	4.76e-02	0.01	5.35e-82	0.087	3.61e-01	0	3.05e-43	0.144	1.41e-01	0.24
ME65_pc1	2.54e-18	0.019	3.37e-02	0.01	2.95e-20	0.021	3.07e-04	0.02	1.14e-93	0.099	3.20e-27	0.16	1.53e-02	0.001	7.25e-02	0	5.51e-02	0.001	7.11e-03	0.01	1.39e-05	0.005	2.72e-02	0.01	4.60e-01	0	1.08e-01	0	1.50e-04	0.004	4.07e-07	0.04	1.32e-09	0.009	7.36e-02	0	1.70e-03	0.003	1.31e-05	0.03	6.86e-18	0.018	1.12e-01	0	1.52e-02	0.1	1.83e-04	0.17
ME181_pc2	2.28e-11	0.011	3.66e-01	0	1.17e-38	0.041	9.02e-08	0.04	5.49e-94	0.099	1.11e-05	0.03	5.39e-76	0.081	5.80e-01	0	1.53e-04	0.004	5.35e-01	0	1.69e-11	0.011	1.33e-01	0	1.92e-64	0.069	3.16e-01	0	8.00e-26	0.027	9.16e-01	0	1.69e-16	0.017	3.51e-01	0	1.64e-01	0.001	7.07e-01	0	1.26e-09	0.009	1.74e-01	0	7.00e-01	0.099	5.32e-01	0.03
ME136_pc2	2.26e-37	0.04	4.20e-01	0	7.97e-25	0.026	2.56e-04	0.02	4.04e-93	0.098	4.99e-13	0.07	6.83e-04	0.003	5.41e-01	0	3.19e-01	0	3.10e-01	0	2.21e-22	0.023	8.25e-01	0	1.07e-32	0.034	6.09e-01	0	2.37e-05	0.004	4.42e-01	0	2.23e-77	0.082	1.97e-07	0.04	3.66e-01	0	5.70e-01	0	2.84e-46	0.049	1.34e-01	0	6.26e-18	0.115	4.11e-03	0.08
ME132_pc2	1.75e-08	0.008	7.99e-02	0	2.17e-14	0.014	7.42e-04	0.02	6.74e-91	0.096	1.09e-22	0.13	1.35e-19	0.02	1.48e-01	0	4.74e-02	0.001	2.89e-01	0	8.11e-03	0.002	7.27e-01	0	5.52e-15	0.015	3.16e-02	0.01	1.17e-09	0.009	6.33e-01	0	2.13e-01	0	3.16e-01	0	5.53e-05	0.004	2.64e-03	0.01	8.15e-63	0.067	5.06e-03	0.01	7.75e-30	0.124	1.22e-06	0.16
ME117_pc3	2.90e-11	0.011	2.98e-01	0	7.14e-10	0.009	2.08e-14	0.08	8.45e-88	0.093	5.71e-51	0.28	4.94e-16	0.016	1.17e-04	0.02	9.46e-01	0	1.17e-02	0.01	9.49e-01	0	3.28e-01	0	1.46e-23	0.024	9.29e-01	0	1.88e-11	0.011	8.34e-03	0.01	2.30e-04	0.003	9.28e-01	0	1.75e-02	0.002	4.08e-02	0.01	1.63e-24	0.025	1.52e-05	0.03	1.13e-05	0.097	2.24e-02	0.28
ME74_pc1	6.69e-11	0.01	7.75e-02	0	1.50e-11	0.011	1.05e-02	0.01	2.60e-88	0.093	3.18e-10	0.06	7.78e-02	0.001	4.57e-02	0.01	9.86e-05	0.004	6.38e-01	0	1.69e-04	0.003	1.17e-01	0	1.36e-06	0.006	7.87e-02	0	4.33e-02	0.001	8.08e-01	0	3.71e-02	0.001	1.11e-01	0	4.27e-01	0	6.60e-01	0	2.29e-53	0.057	5.01e-03	0.01	2.02e-23	0.116	4.92e-05	0.08
ME86_pc2	1.90e-31	0.033	6.54e-06	0.03	1.09e-06	0.006	1.56e-05	0.03	2.16e-86	0.092	6.12e-20	0.11	5.57e-05	0.004	9.45e-01	0	4.69e-01	0	6.37e-01	0	2.16e-04	0.003	1.93e-02	0.01	2.53e-04	0.003	6.83e-01	0	1.16e-07	0.007	5.73e-10	0.05	8.06e-01	0	2.30e-01	0	4.23e-10	0.01	9.99e-10	0.05	6.86e-16	0.016	5.54e-01	0	3.61e-02	0.093	2.22e-02	0.12
ME161_pc3	6.97e-29	0.03	1.69e-01	0	1.04e-04	0.004	2.02e-02	0.01	1.58e-86	0.092	5.05e-10	0.05	2.06e-18	0.019	5.21e-08	0.04	1.41e-02	0.001	6.19e-01	0	3.27e-10	0.01	8.25e-01	0	2.00e-01	0	9.93e-01	0	5.88e-22	0.023	2.76e-05	0.03	1.28e-23	0.025	7.95e-06	0.03	8.79e-01	0	2.13e-02	0.01	7.96e-51	0.054	2.28e-01	0	6.81e-22	0.112	8.77e-01	0.05
ME20_pc2	3.56e-11	0.011	2.33e-01	0	3.24e-12	0.012	1.53e-01	0	4.47e-85	0.09	1.13e-03	0.02	4.44e-02	0.001	2.08e-02	0.01	4.70e-02	0.001	2.63e-01	0	1.23e-17	0.018	4.67e-01	0	1.01e-19	0.02	1.57e-01	0	1.17e-05	0.005	4.44e-01	0	2.25e-09	0.009	2.32e-02	0.01	2.74e-01	0	4.30e-02	0.01	1.03e-04	0.004	6.30e-04	0.02	1.39e-02	0.092	3.53e-03	0.03
ME113_pc1	4.16e-29	0.031	4.07e-02	0.01	1.08e-02	0.002	2.38e-13	0.07	6.97e-82	0.087	2.52e-37	0.21	5.27e-01	0	6.29e-01	0	9.63e-04	0.003	8.31e-01	0	1.19e-07	0.007	6.48e-01	0	1.10e-10	0.01	1.13e-02	0.01	1.13e-04	0.004	6.62e-01	0	2.24e-20	0.021	9.46e-06	0.03	5.87e-01	0	9.25e-02	0	9.42e-19	0.019	2.84e-03	0.01	1.90e-03	0.089	3.03e-01	0.21
ME30_pc1	2.48e-01	0	2.65e-02	0.01	5.00e-55	0.059	9.61e-06	0.03	2.19e-81	0.086	1.31e-19	0.11	1.69e-01	0	8.22e-01	0	9.98e-09	0.008	4.23e-03	0.01	9.29e-24	0.025	7.10e-02	0	1.30e-04	0.004	6.62e-02	0	1.71e-17	0.018	6.84e-03	0.01	7.95e-21	0.021	1.75e-08	0.04	8.98e-03	0.002	4.96e-04	0.02	5.86e-88	0.093	5.94e-01	0	4.09e-51	0.136	2.73e-02	0.12
ME88_pc1	0.00e+00	0.369	1.47e-54	0.3	8.60e-13	0.013	4.50e-07	0.04	5.59e-80	0.085	8.56e-20	0.11	1.53e-04	0.004	6.68e-01	0	4.83e-01	0	3.57e-01	0	2.17e-46	0.049	3.75e-01	0	1.87e-47	0.05	1.77e-03	0.01	3.46e-07	0.006	5.35e-05	0.02	3.14e-68	0.073	7.21e-07	0.03	1.76e-06	0.006	7.89e-01	0	4.00e-35	0.037	1.51e-01	0	2.50e-12	0.096	9.26e-01	0.11
ME89_pc2	1.44e-04	0.004	4.83e-03	0.01	2.10e-05	0.004	2.41e-04	0.02	8.13e-80	0.085	6.59e-05	0.02	7.94e-37	0.039	5.43e-07	0.04	7.29e-01	0	7.70e-01	0	2.05e-02	0.001	8.12e-01	0	2.65e-73	0.078	5.51e-09	0.05	1.10e-48	0.052	3.64e-06	0.03	3.02e-01	0	6.01e-01	0	2.09e-02	0.001	8.57e-01	0	2.47e-02	0.001	8.44e-01	0	5.10e-05	0.088	6.18e-01	0.02
ME91_pc3	6.52e-20	0.02	8.45e-01	0	2.66e-11	0.011	8.41e-01	0	3.51e-79	0.084	7.76e-01	0	4.77e-03	0.002	1.83e-01	0	1.53e-02	0.001	7.11e-01	0	1.84e-03	0.002	2.04e-01	0	1.58e-04	0.004	7.22e-01	0	2.21e-27	0.029	8.27e-01	0	4.84e-02	0.001	2.53e-01	0	2.19e-02	0.001	7.56e-02	0	4.08e-05	0.004	7.71e-01	0	4.81e-02	0.085	7.30e-01	0
ME183_pc1	2.07e-01	0	5.36e-03	0.01	1.02e-15	0.016	2.68e-03	0.01	5.67e-77	0.082	1.74e-08	0.04	8.16e-05	0.004	1.73e-02	0.01	3.45e-01	0	2.82e-01	0	8.46e-06	0.005	2.86e-01	0	1.82e-06	0.006	2.14e-01	0	1.53e-01	0.001	7.62e-04	0.02	2.96e-08	0.008	5.15e-03	0.01	5.63e-01	0	9.33e-03	0.01	1.23e-14	0.015	3.57e-01	0	3.89e-02	0.083	9.68e-01	0.04
ME89_pc3	7.95e-01	0	4.21e-04	0.02	7.82e-09	0.008	3.07e-02	0.01	4.95e-75	0.08	2.36e-06	0.03	5.46e-17	0.017	3.44e-03	0.01	7.14e-01	0	1.14e-01	0	1.00e-01	0.001	2.60e-01	0	5.45e-04	0.003	4.83e-02	0.01	1.45e-11	0.011	4.23e-03	0.01	4.65e-04	0.003	2.19e-01	0	2.44e-03	0.002	9.57e-01	0	1.73e-19	0.02	1.42e-02	0.01	3.53e-04	0.083	9.03e-02	0.04
ME171_pc1	1.13e-53	0.057	1.03e-06	0.03	1.18e-27	0.029	5.64e-01	0	2.43e-74	0.079	8.76e-01	0	1.01e-07	0.007	2.14e-05	0.03	1.79e-01	0	4.95e-02	0.01	2.00e-33	0.035	9.29e-01	0	5.29e-79	0.084	1.16e-01	0	4.28e-16	0.016	9.71e-04	0.02	9.86e-58	0.061	4.05e-05	0.02	1.43e-04	0.004	2.04e-02	0.01	4.23e-55	0.059	1.59e-04	0.02	7.36e-27	0.105	1.42e-04	0.02
ME121_pc1	7.54e-13	0.013	9.37e-03	0.01	3.70e-11	0.011	3.98e-10	0.06	1.33e-74	0.079	1.01e-10	0.06	6.84e-05	0.004	5.55e-01	0	6.48e-01	0	1.62e-01	0	5.36e-07	0.006	4.59e-01	0	2.33e-09	0.009	8.78e-01	0	1.35e-03	0.003	2.21e-01	0	1.45e-03	0.003	2.57e-01	0	4.86e-01	0	6.97e-01	0	1.63e-01	0	1.20e-01	0	1.91e-06	0.084	6.34e-01	0.06
ME208_pc1	4.83e-99	0.104	2.31e-11	0.06	2.98e-18	0.019	8.43e-01	0	5.95e-73	0.078	1.38e-01	0	6.93e-02	0.001	1.50e-03	0.01	5.22e-01	0	3.78e-01	0	2.28e-27	0.029	5.57e-02	0.01	4.38e-117	0.123	3.46e-10	0.06	2.99e-10	0.01	9.31e-01	0	2.47e-119	0.125	2.80e-34	0.19	9.17e-05	0.004	2.69e-02	0.01	6.93e-41	0.043	2.82e-02	0.01	5.84e-17	0.093	4.89e-02	0.01
ME115_pc2	7.08e-11	0.01	1.00e-03	0.02	2.71e-12	0.012	1.96e-05	0.03	1.90e-72	0.077	1.48e-03	0.01	4.21e-01	0	5.60e-04	0.02	9.59e-01	0	1.60e-01	0	4.93e-07	0.006	7.04e-01	0	7.16e-10	0.009	9.06e-01	0	3.89e-01	0	1.51e-02	0.01	6.35e-11	0.011	1.32e-01	0	2.40e-01	0	8.82e-03	0.01	1.41e-11	0.011	3.92e-03	0.01	2.28e-01	0.077	1.70e-02	0.02
ME95_pc2	8.21e-114	0.119	2.82e-22	0.13	6.86e-11	0.01	2.13e-01	0	1.25e-70	0.075	2.68e-09	0.05	7.40e-09	0.008	2.64e-01	0	1.93e-22	0.023	9.74e-04	0.02	1.61e-47	0.051	1.69e-01	0	2.90e-27	0.029	1.43e-02	0.01	2.39e-17	0.018	2.34e-17	0.1	5.71e-53	0.056	7.50e-02	0	5.82e-06	0.005	2.10e-04	0.02	1.59e-19	0.02	2.86e-01	0	1.70e-04	0.078	3.04e-02	0.06
ME136_pc1	8.85e-05	0.004	2.86e-01	0	1.62e-23	0.024	2.70e-01	0	1.20e-69	0.074	8.57e-01	0	9.97e-01	0	2.44e-03	0.01	7.81e-01	0	6.45e-01	0	2.00e-07	0.007	3.66e-01	0	2.51e-23	0.024	3.09e-03	0.01	3.64e-21	0.022	9.32e-01	0	2.22e-04	0.003	3.70e-01	0	2.78e-01	0	2.23e-04	0.02	1.91e-14	0.014	4.66e-01	0	2.13e-02	0.075	4.41e-01	0
ME57_pc1	5.14e-02	0.001	5.10e-01	0	3.82e-28	0.029	6.89e-01	0	7.61e-70	0.074	8.75e-06	0.03	4.35e-10	0.01	1.17e-01	0	1.09e-07	0.007	6.05e-01	0	8.18e-18	0.018	1.21e-01	0	7.38e-15	0.015	8.72e-01	0	3.01e-01	0	1.27e-01	0	4.67e-14	0.014	2.35e-02	0.01	3.94e-01	0	1.65e-02	0.01	8.79e-83	0.088	8.65e-19	0.11	1.81e-49	0.123	1.72e-23	0.16
ME175_pc1	1.82e-06	0.006	4.89e-03	0.01	7.87e-29	0.03	8.80e-05	0.02	1.27e-68	0.073	5.03e-14	0.08	2.83e-06	0.005	1.12e-01	0	2.11e-04	0.003	8.17e-01	0	3.73e-05	0.004	4.08e-01	0	8.44e-04	0.003	3.50e-02	0.01	9.54e-01	0	3.79e-01	0	2.02e-22	0.023	1.70e-01	0	3.33e-03	0.002	5.40e-04	0.02	2.16e-29	0.031	2.05e-01	0	4.43e-10	0.082	7.16e-03	0.09
ME155_pc1	3.22e-24	0.025	2.87e-07	0.04	1.18e-30	0.032	5.28e-06	0.03	5.28e-68	0.072	9.20e-31	0.17	1.54e-41	0.044	1.69e-09	0.05	2.69e-02	0.001	8.61e-04	0.02	1.84e-15	0.016	1.03e-03	0.02	1.44e-29	0.031	1.28e-02	0.01	2.52e-141	0.147	1.71e-19	0.11	4.29e-05	0.004	3.61e-04	0.02	6.35e-03	0.002	1.63e-04	0.02	1.47e-100	0.106	3.77e-01	0	8.97e-65	0.136	2.60e-01	0.18
ME217_pc1	6.56e-06	0.005	5.50e-01	0	2.44e-10	0.01	2.92e-12	0.07	1.39e-65	0.07	3.85e-20	0.12	1.44e-02	0.001	1.40e-01	0	4.34e-01	0	5.31e-01	0	6.72e-04	0.003	1.69e-01	0	9.69e-43	0.045	3.12e-01	0	3.46e-08	0.008	2.98e-01	0	3.01e-06	0.005	4.00e-02	0.01	2.43e-03	0.002	9.03e-01	0	6.79e-10	0.009	4.89e-01	0	3.89e-01	0.07	3.64e-01	0.12
ME42_pc2	4.22e-05	0.004	6.40e-02	0	1.36e-14	0.015	4.33e-03	0.01	5.33e-65	0.069	4.73e-11	0.06	1.54e-01	0.001	1.32e-01	0	3.38e-01	0	4.08e-01	0	1.33e-12	0.012	3.18e-01	0	8.94e-03	0.002	2.82e-02	0.01	5.59e-12	0.012	6.72e-01	0	1.06e-17	0.018	3.51e-12	0.07	2.88e-01	0	3.82e-02	0.01	1.14e-28	0.03	1.35e-02	0.01	4.78e-10	0.078	1.57e-01	0.06
ME185_pc2	5.45e-01	0	8.94e-01	0	4.68e-19	0.019	4.08e-05	0.02	1.20e-64	0.069	1.97e-07	0.04	8.22e-09	0.008	2.61e-01	0	1.45e-06	0.006	5.25e-01	0	1.16e-03	0.003	3.18e-01	0	3.89e-03	0.002	3.19e-03	0.01	1.58e-01	0	2.64e-02	0.01	1.06e-01	0.001	1.29e-01	0	4.14e-01	0	1.02e-03	0.02	1.67e-10	0.01	1.31e-01	0	2.54e-01	0.069	5.21e-01	0.04
ME69_pc2	2.33e-13	0.013	2.96e-01	0	6.08e-11	0.011	8.22e-01	0	3.98e-64	0.068	5.49e-03	0.01	3.19e-02	0.001	7.55e-01	0	8.80e-01	0	2.16e-01	0	8.92e-01	0	3.99e-02	0.01	5.59e-14	0.014	4.91e-02	0.01	5.57e-01	0	6.95e-01	0	3.03e-01	0	1.82e-04	0.02	5.68e-01	0	2.30e-01	0	1.24e-47	0.051	4.52e-02	0.01	4.09e-23	0.091	1.13e-02	0.02
ME98_pc2	6.33e-160	0.164	1.76e-26	0.15	1.99e-04	0.003	1.14e-18	0.11	8.31e-63	0.067	2.41e-13	0.07	8.37e-16	0.016	3.96e-01	0	8.29e-01	0	9.47e-01	0	6.10e-14	0.014	2.83e-01	0	2.52e-58	0.062	7.54e-10	0.05	8.88e-16	0.016	3.54e-02	0.01	2.39e-33	0.035	6.14e-01	0	5.25e-01	0	1.66e-02	0.01	3.86e-02	0.001	2.67e-15	0.09	9.72e-16	0.082	3.20e-12	0.14
ME19_pc2	1.15e-26	0.028	5.77e-01	0	2.98e-39	0.042	1.86e-11	0.06	1.52e-62	0.067	1.66e-19	0.11	4.91e-30	0.032	8.14e-01	0	3.64e-02	0.001	9.11e-02	0	4.11e-12	0.012	2.62e-01	0	2.24e-05	0.004	8.95e-03	0.01	5.37e-03	0.002	5.50e-01	0	7.53e-40	0.042	7.40e-04	0.02	8.16e-02	0.001	8.00e-01	0	1.25e-47	0.051	2.72e-01	0	2.17e-23	0.089	6.57e-01	0.11
ME198_pc1	6.98e-22	0.023	8.76e-04	0.02	1.01e-06	0.006	2.96e-04	0.02	7.24e-63	0.067	2.65e-19	0.11	1.59e-24	0.026	7.73e-01	0	1.21e-02	0.002	5.62e-02	0.01	7.35e-01	0	6.78e-01	0	2.06e-37	0.04	3.51e-03	0.01	3.84e-96	0.102	1.25e-05	0.03	3.25e-01	0	5.88e-01	0	3.77e-10	0.01	2.81e-02	0.01	1.35e-81	0.087	2.98e-05	0.02	3.52e-50	0.117	7.29e-10	0.16
ME125_pc2	2.77e-13	0.013	2.22e-02	0.01	7.01e-05	0.004	1.49e-01	0	1.09e-62	0.067	1.74e-10	0.06	2.62e-14	0.014	5.82e-01	0	1.35e-02	0.002	3.16e-01	0	1.98e-01	0	2.28e-01	0	1.05e-01	0.001	7.82e-08	0.04	4.79e-12	0.012	1.76e-01	0	1.08e-02	0.002	9.44e-01	0	2.50e-05	0.005	8.10e-01	0	1.25e-01	0.001	6.65e-01	0	4.88e-05	0.071	4.97e-01	0.06
ME73_pc3	1.12e-02	0.002	4.86e-05	0.02	1.05e-07	0.007	9.64e-04	0.02	1.43e-61	0.066	4.23e-05	0.02	2.59e-02	0.001	4.87e-02	0.01	2.76e-02	0.001	4.75e-01	0	3.18e-07	0.006	4.65e-01	0	2.69e-03	0.002	1.46e-04	0.02	9.07e-02	0.001	8.91e-01	0	6.43e-06	0.005	6.20e-01	0	6.23e-02	0.001	2.29e-01	0	5.87e-10	0.009	2.84e-03	0.01	2.86e-01	0.066	1.92e-02	0.03
ME41_pc2	5.91e-102	0.107	6.57e-05	0.02	3.44e-04	0.003	4.11e-01	0	2.22e-61	0.065	6.20e-01	0	2.41e-31	0.033	4.40e-03	0.01	1.88e-02	0.001	9.01e-01	0	9.77e-14	0.014	6.44e-01	0	3.51e-99	0.105	5.58e-05	0.02	1.53e-31	0.033	1.84e-03	0.01	1.90e-18	0.019	2.78e-01	0	9.79e-08	0.008	3.32e-01	0	5.54e-01	0	5.13e-01	0	2.43e-10	0.075	4.53e-01	0
ME210_pc1	1.53e-01	0.001	2.06e-06	0.03	1.14e-15	0.016	2.70e-04	0.02	2.12e-61	0.065	9.56e-02	0	1.08e-20	0.021	5.89e-01	0	2.82e-01	0	4.12e-01	0	3.19e-04	0.003	2.07e-01	0	7.95e-83	0.088	1.75e-03	0.01	2.05e-136	0.143	1.39e-12	0.07	7.26e-06	0.005	9.37e-01	0	1.18e-08	0.009	3.28e-05	0.02	1.11e-04	0.004	2.22e-05	0.03	2.64e-23	0.088	5.93e-05	0.03
ME149_pc2	3.90e-53	0.057	9.55e-02	0	7.61e-23	0.024	1.96e-03	0.01	2.61e-60	0.064	1.12e-14	0.08	1.06e-08	0.008	5.83e-05	0.02	8.78e-03	0.002	1.15e-01	0	2.76e-02	0.001	4.70e-01	0	8.77e-110	0.115	3.58e-09	0.05	6.79e-26	0.027	5.32e-05	0.02	6.89e-01	0	4.19e-11	0.06	2.29e-01	0	2.99e-06	0.03	8.16e-44	0.047	3.24e-03	0.01	5.56e-21	0.084	8.32e-02	0.09
ME11_pc2	1.15e-11	0.011	4.71e-01	0	1.47e-07	0.007	1.03e-02	0.01	2.57e-60	0.064	7.15e-02	0	4.04e-52	0.055	8.12e-05	0.02	3.00e-01	0	5.95e-01	0	4.62e-12	0.012	3.27e-04	0.02	1.09e-61	0.066	1.68e-01	0	2.13e-35	0.038	6.32e-03	0.01	2.69e-24	0.025	5.79e-01	0	7.49e-01	0	5.13e-07	0.04	4.25e-19	0.02	1.12e-08	0.05	4.50e-05	0.068	8.40e-10	0.06
ME94_pc1	3.29e-02	0.001	1.01e-02	0.01	1.73e-17	0.018	1.02e-01	0	8.21e-60	0.064	4.89e-02	0.01	8.47e-11	0.01	6.18e-06	0.03	1.10e-05	0.005	9.42e-01	0	5.50e-07	0.006	2.04e-02	0.01	1.17e-23	0.025	2.40e-03	0.01	2.50e-11	0.011	1.74e-02	0.01	2.58e-08	0.008	9.43e-01	0	7.19e-03	0.002	7.49e-01	0	9.99e-05	0.004	1.10e-04	0.02	1.76e-01	0.064	1.82e-05	0.03
ME197_pc1	2.51e-01	0	5.89e-03	0.01	1.00e-15	0.016	1.04e-01	0	6.80e-59	0.063	1.36e-09	0.05	4.55e-03	0.002	6.78e-01	0	8.92e-01	0	6.23e-01	0	8.65e-08	0.007	3.28e-01	0	7.53e-17	0.017	1.87e-01	0	8.31e-03	0.002	3.30e-03	0.01	2.24e-15	0.015	1.87e-01	0	2.64e-02	0.001	6.02e-04	0.02	4.02e-09	0.009	9.78e-01	0	3.94e-01	0.063	2.71e-01	0.05
ME76_pc2	8.87e-06	0.005	4.14e-01	0	6.43e-16	0.016	5.09e-03	0.01	6.70e-57	0.061	1.54e-19	0.11	7.57e-01	0	9.41e-01	0	5.03e-01	0	1.62e-01	0	7.81e-09	0.008	6.82e-01	0	3.09e-02	0.001	1.74e-02	0.01	5.07e-18	0.018	2.85e-03	0.01	1.13e-10	0.01	1.74e-02	0.01	6.91e-01	0	2.38e-01	0	3.15e-41	0.044	3.20e-03	0.01	1.09e-19	0.08	1.37e-06	0.14
ME182_pc2	7.43e-01	0	2.91e-01	0	2.89e-09	0.009	3.24e-01	0	4.49e-57	0.061	8.12e-01	0	7.68e-02	0.001	3.65e-02	0.01	4.88e-01	0	1.62e-01	0	2.60e-03	0.002	1.50e-01	0	1.39e-03	0.003	2.15e-02	0.01	3.28e-01	0	8.98e-02	0	3.22e-01	0	5.90e-01	0	2.41e-03	0.002	1.18e-01	0	9.60e-27	0.028	6.72e-04	0.02	8.57e-10	0.069	6.53e-04	0.02
ME75_pc2	1.51e-08	0.008	1.55e-01	0	5.29e-17	0.017	2.88e-03	0.01	1.08e-56	0.06	4.56e-03	0.01	1.48e-24	0.026	8.76e-03	0.01	7.60e-03	0.002	4.79e-01	0	1.60e-05	0.005	5.42e-01	0	6.40e-71	0.075	7.76e-01	0	4.52e-60	0.064	1.08e-02	0.01	2.82e-21	0.022	3.16e-06	0.03	1.42e-01	0.001	1.22e-03	0.02	7.98e-01	0	1.75e-04	0.02	1.03e-08	0.068	8.82e-04	0.03
ME132_pc3	1.53e-137	0.143	3.51e-14	0.08	3.86e-22	0.023	1.04e-01	0	4.80e-54	0.058	2.16e-01	0	5.78e-21	0.022	1.59e-01	0	3.23e-01	0	5.08e-01	0	1.37e-27	0.029	9.43e-02	0	5.50e-51	0.054	3.65e-01	0	3.31e-02	0.001	8.33e-04	0.02	1.14e-44	0.047	2.19e-02	0.01	1.25e-06	0.006	1.02e-05	0.03	8.21e-09	0.008	1.23e-02	0.01	3.40e-01	0.058	2.00e-02	0.01
ME87_pc2	3.48e-20	0.021	2.50e-02	0.01	9.99e-02	0.001	8.25e-01	0	1.39e-51	0.055	1.32e-01	0	3.89e-01	0	7.86e-01	0	8.50e-02	0.001	2.00e-01	0	3.09e-02	0.001	5.71e-01	0	5.68e-01	0	1.87e-01	0	7.18e-18	0.018	5.33e-04	0.02	5.54e-02	0.001	2.51e-01	0	8.66e-04	0.003	3.28e-02	0.01	6.39e-23	0.024	2.07e-01	0	4.33e-08	0.062	3.08e-01	0
ME17_pc3	1.57e-31	0.033	1.30e-01	0	1.28e-15	0.016	7.25e-10	0.05	4.43e-51	0.054	9.46e-09	0.05	7.91e-01	0	1.73e-01	0	5.41e-02	0.001	4.51e-01	0	6.08e-11	0.011	1.76e-02	0.01	1.51e-17	0.018	5.81e-01	0	5.01e-05	0.004	3.01e-04	0.02	9.78e-19	0.019	4.08e-02	0.01	1.15e-01	0.001	1.56e-05	0.03	5.11e-27	0.028	1.70e-06	0.03	9.67e-11	0.064	8.18e-05	0.07
ME163_pc1	1.03e-02	0.002	4.49e-01	0	1.39e-01	0.001	3.34e-01	0	7.76e-51	0.054	1.40e-01	0	3.78e-12	0.012	4.32e-04	0.02	3.84e-01	0	9.38e-01	0	4.23e-03	0.002	8.35e-01	0	7.40e-04	0.003	5.19e-01	0	2.17e-01	0	4.52e-01	0	1.46e-02	0.001	4.66e-05	0.02	5.94e-01	0	9.43e-01	0	4.52e-11	0.011	1.90e-01	0	4.57e-02	0.055	2.84e-01	0
ME73_pc1	2.87e-118	0.124	6.79e-19	0.11	2.27e-16	0.017	3.18e-10	0.06	9.86e-50	0.053	2.55e-08	0.04	7.07e-05	0.004	4.06e-02	0.01	2.72e-01	0	1.77e-01	0	3.19e-13	0.013	5.95e-01	0	1.69e-22	0.023	1.51e-02	0.01	2.90e-11	0.011	1.53e-02	0.01	3.52e-28	0.03	4.37e-01	0	7.48e-01	0	2.46e-04	0.02	8.60e-20	0.02	6.24e-01	0	1.93e-06	0.058	6.35e-01	0.04
ME172_pc1	3.75e-02	0.001	1.18e-02	0.01	8.21e-19	0.019	7.27e-01	0	1.15e-49	0.053	8.15e-07	0.03	2.31e-04	0.003	5.05e-01	0	1.24e-01	0.001	1.75e-02	0.01	4.42e-16	0.016	1.11e-01	0	4.18e-03	0.002	5.72e-01	0	2.82e-02	0.001	4.59e-01	0	3.03e-37	0.039	4.32e-02	0.01	2.75e-01	0	6.56e-03	0.01	1.17e-47	0.051	5.76e-03	0.01	6.38e-26	0.078	1.91e-04	0.05
ME136_pc3	6.09e-01	0	8.52e-01	0	1.18e-03	0.003	3.59e-01	0	1.13e-49	0.053	3.41e-08	0.04	5.52e-02	0.001	6.14e-02	0.01	5.55e-01	0	4.80e-01	0	1.63e-02	0.001	2.30e-03	0.01	2.09e-06	0.006	9.09e-01	0	4.98e-11	0.011	8.05e-01	0	2.07e-01	0	1.88e-01	0	8.46e-02	0.001	1.56e-01	0	2.73e-22	0.023	1.97e-01	0	6.25e-08	0.06	2.06e-02	0.05
ME47_pc2	1.58e-02	0.001	6.37e-01	0	7.37e-12	0.012	4.11e-01	0	5.76e-49	0.052	8.01e-07	0.03	8.56e-01	0	1.29e-02	0.01	9.51e-02	0.001	8.16e-01	0	3.17e-06	0.005	5.69e-01	0	3.04e-01	0	4.95e-01	0	2.43e-01	0	8.37e-01	0	2.85e-13	0.013	2.91e-04	0.02	2.28e-02	0.001	5.34e-01	0	2.53e-27	0.029	7.02e-03	0.01	3.09e-11	0.062	2.50e-04	0.05
ME115_pc1	2.56e-01	0	5.64e-01	0	3.90e-07	0.006	8.08e-05	0.02	8.85e-49	0.052	1.68e-15	0.09	2.63e-02	0.001	1.35e-02	0.01	9.72e-01	0	6.71e-01	0	4.06e-04	0.003	7.14e-01	0	2.95e-12	0.012	1.57e-01	0	6.90e-01	0	1.47e-01	0	1.85e-16	0.017	6.25e-05	0.02	4.20e-02	0.001	2.27e-01	0	1.31e-24	0.026	8.39e-01	0	1.72e-09	0.06	2.27e-01	0.09
ME126_pc1	4.70e-22	0.023	1.43e-07	0.04	1.30e-09	0.009	1.58e-04	0.02	4.17e-48	0.051	5.51e-03	0.01	5.72e-03	0.002	3.71e-02	0.01	3.48e-01	0	2.92e-04	0.02	7.52e-09	0.008	8.27e-02	0	2.69e-10	0.01	2.50e-03	0.01	4.77e-03	0.002	7.42e-01	0	1.76e-17	0.018	4.44e-09	0.05	2.82e-01	0	1.11e-01	0	2.91e-36	0.038	5.08e-09	0.05	1.24e-17	0.068	4.72e-08	0.05
ME128_pc3	3.15e-07	0.006	3.47e-01	0	2.93e-08	0.008	2.53e-06	0.03	4.30e-48	0.051	2.28e-20	0.12	1.02e-01	0.001	1.24e-01	0	5.00e-01	0	3.19e-01	0	2.91e-03	0.002	3.29e-01	0	6.21e-02	0.001	8.90e-02	0	3.58e-03	0.002	9.87e-02	0	1.02e-03	0.003	2.34e-01	0	8.77e-01	0	2.45e-02	0.01	4.50e-01	0	3.53e-02	0.01	3.11e-05	0.055	7.61e-05	0.14
ME7_pc1	4.15e-22	0.023	1.90e-02	0.01	1.61e-18	0.019	2.33e-07	0.04	9.90e-47	0.05	6.34e-07	0.04	7.41e-32	0.034	4.48e-03	0.01	3.56e-04	0.003	1.03e-01	0	3.86e-07	0.006	2.47e-02	0.01	2.34e-17	0.018	7.26e-01	0	4.78e-14	0.014	1.69e-01	0	1.33e-03	0.003	3.06e-08	0.04	3.24e-02	0.001	2.01e-04	0.02	4.90e-02	0.001	4.51e-02	0.01	1.72e-12	0.061	2.34e-01	0.04
ME142_pc1	1.14e-02	0.002	1.92e-01	0	7.22e-06	0.005	5.07e-05	0.02	1.33e-46	0.05	2.77e-22	0.13	1.50e-03	0.002	5.37e-01	0	3.94e-01	0	1.96e-01	0	3.36e-07	0.006	9.67e-01	0	4.98e-04	0.003	3.70e-01	0	1.09e-20	0.021	7.62e-01	0	1.37e-16	0.017	4.11e-04	0.02	2.99e-01	0	1.69e-02	0.01	1.27e-42	0.045	2.52e-02	0.01	1.09e-22	0.072	5.01e-01	0.13
ME142_pc2	5.88e-02	0.001	3.88e-02	0.01	3.58e-03	0.002	6.21e-02	0.01	4.51e-47	0.05	3.29e-11	0.06	2.91e-12	0.012	1.05e-02	0.01	3.16e-01	0	8.72e-01	0	6.37e-02	0.001	7.33e-01	0	4.75e-15	0.015	2.78e-02	0.01	6.48e-43	0.046	1.44e-07	0.04	2.64e-01	0	5.04e-01	0	3.71e-01	0	8.17e-01	0	1.58e-71	0.076	1.47e-05	0.03	5.21e-46	0.097	8.87e-09	0.11
ME11_pc1	4.52e-12	0.012	1.80e-01	0	2.80e-05	0.004	5.93e-01	0	1.67e-45	0.048	3.64e-08	0.04	1.37e-09	0.009	3.76e-06	0.03	1.86e-02	0.001	7.06e-02	0	8.67e-01	0	8.01e-01	0	1.66e-45	0.048	7.81e-02	0	9.78e-58	0.062	1.00e-10	0.06	3.55e-11	0.011	3.25e-01	0	3.22e-01	0	4.38e-02	0.01	9.86e-66	0.07	3.33e-01	0	1.39e-41	0.09	4.80e-02	0.05
ME140_pc2	9.32e-38	0.04	1.21e-01	0	1.60e-10	0.01	2.69e-01	0	1.07e-44	0.047	6.16e-02	0.01	1.29e-03	0.003	1.08e-02	0.01	5.69e-01	0	7.10e-01	0	1.24e-16	0.017	7.69e-01	0	1.78e-22	0.023	5.31e-01	0	2.32e-02	0.001	5.32e-02	0.01	3.55e-12	0.012	5.46e-01	0	1.71e-02	0.002	7.35e-01	0	1.93e-07	0.007	4.40e-01	0	4.06e-01	0.048	6.46e-01	0.01
ME57_pc2	1.16e-01	0.001	6.21e-02	0.01	1.29e-08	0.008	2.29e-05	0.03	1.96e-44	0.047	1.37e-07	0.04	2.32e-12	0.012	4.66e-01	0	1.75e-01	0	9.76e-01	0	1.13e-03	0.003	4.08e-01	0	3.05e-40	0.043	5.40e-03	0.01	4.60e-44	0.047	9.85e-03	0.01	4.59e-16	0.016	8.46e-04	0.02	3.50e-02	0.001	1.61e-01	0	8.64e-01	0	2.27e-05	0.03	6.84e-07	0.053	5.77e-04	0.06
ME116_pc1	5.94e-35	0.037	4.07e-01	0	1.33e-28	0.03	1.77e-01	0	5.05e-43	0.046	1.03e-02	0.01	1.41e-80	0.085	3.11e-04	0.02	1.55e-01	0.001	2.83e-01	0	5.97e-19	0.019	1.33e-01	0	0.00e+00	0.396	1.15e-33	0.19	5.55e-122	0.128	4.23e-07	0.04	1.07e-46	0.05	7.67e-02	0	2.50e-07	0.007	2.95e-04	0.02	3.05e-01	0	1.56e-01	0	3.35e-04	0.049	5.81e-02	0.01
ME126_pc3	1.92e-47	0.05	4.52e-02	0.01	8.96e-05	0.004	9.57e-01	0	4.11e-41	0.044	7.42e-01	0	2.29e-05	0.004	4.52e-01	0	6.18e-01	0	2.07e-01	0	1.53e-09	0.009	8.44e-01	0	8.75e-67	0.071	2.10e-07	0.04	2.17e-05	0.004	4.36e-04	0.02	1.51e-10	0.01	5.87e-02	0.01	6.03e-01	0	8.51e-01	0	8.93e-12	0.011	1.10e-02	0.01	5.73e-03	0.045	8.36e-03	0.01
ME209_pc1	1.23e-01	0.001	1.80e-01	0	4.27e-04	0.003	3.99e-03	0.01	1.64e-40	0.043	1.38e-05	0.03	4.50e-13	0.013	1.68e-05	0.03	1.29e-02	0.002	6.96e-01	0	5.97e-01	0	8.50e-01	0	2.78e-33	0.035	2.43e-03	0.01	1.98e-59	0.064	1.37e-09	0.05	2.88e-15	0.015	1.53e-01	0	3.03e-04	0.003	1.33e-01	0	1.22e-23	0.025	3.59e-04	0.02	5.16e-10	0.052	3.76e-03	0.04
ME158_pc1	4.35e-03	0.002	5.43e-02	0.01	1.60e-10	0.01	9.65e-05	0.02	2.93e-39	0.042	4.84e-19	0.11	4.79e-01	0	6.86e-01	0	6.49e-01	0	3.70e-01	0	1.30e-05	0.005	5.97e-01	0	1.29e-05	0.005	5.77e-01	0	9.33e-03	0.002	5.11e-02	0.01	4.38e-46	0.049	2.02e-08	0.04	5.35e-01	0	7.76e-01	0	8.24e-14	0.014	3.17e-01	0	3.78e-04	0.045	5.97e-01	0.11
ME37_pc1	1.17e-01	0.001	8.26e-01	0	1.18e-04	0.004	6.13e-14	0.08	3.54e-39	0.042	4.30e-19	0.11	1.54e-03	0.002	4.48e-01	0	2.20e-05	0.004	8.33e-01	0	1.73e-02	0.001	8.11e-01	0	3.44e-01	0	2.17e-01	0	3.18e-07	0.006	1.94e-01	0	7.89e-03	0.002	6.71e-01	0	2.85e-05	0.005	7.72e-01	0	1.83e-10	0.01	9.24e-04	0.02	1.68e-02	0.043	5.19e-02	0.11
ME140_pc1	6.09e-09	0.008	1.86e-01	0	1.09e-14	0.015	2.78e-15	0.09	1.06e-38	0.041	3.12e-20	0.12	6.45e-09	0.008	6.00e-01	0	5.28e-02	0.001	9.89e-01	0	3.92e-01	0	8.37e-01	0	3.64e-03	0.002	4.50e-01	0	1.26e-23	0.025	1.71e-02	0.01	2.20e-08	0.008	5.69e-04	0.02	6.80e-01	0	1.68e-01	0	7.38e-02	0.001	9.91e-11	0.06	1.21e-02	0.042	1.39e-07	0.15
ME135_pc2	1.90e-01	0	4.43e-03	0.01	1.12e-01	0.001	1.94e-04	0.02	3.53e-38	0.04	3.15e-01	0	4.69e-31	0.033	7.18e-03	0.01	7.05e-01	0	5.78e-01	0	3.42e-01	0	9.71e-02	0	2.82e-01	0	4.88e-03	0.01	1.54e-14	0.015	9.77e-04	0.02	1.06e-02	0.002	7.25e-01	0	4.10e-04	0.003	3.84e-01	0	7.82e-19	0.019	9.25e-01	0	3.27e-07	0.047	9.36e-01	0
ME224_pc1	3.24e-11	0.011	4.19e-04	0.02	2.12e-09	0.009	5.60e-02	0.01	4.17e-37	0.039	2.96e-03	0.01	1.71e-01	0	6.25e-01	0	2.44e-01	0	6.08e-01	0	2.94e-01	0	8.42e-01	0	3.50e-03	0.002	1.72e-01	0	5.01e-07	0.006	9.91e-01	0	5.78e-02	0.001	1.17e-03	0.02	3.19e-05	0.005	1.90e-01	0	6.78e-03	0.002	4.54e-01	0	1.55e-01	0.04	8.07e-01	0.01
ME188_pc1	9.12e-01	0	1.68e-01	0	5.99e-03	0.002	1.54e-12	0.07	7.85e-37	0.039	1.47e-26	0.15	2.32e-02	0.001	7.47e-01	0	1.37e-02	0.002	6.28e-01	0	2.44e-01	0	5.71e-01	0	2.35e-01	0	1.42e-01	0	2.59e-13	0.013	1.41e-03	0.01	1.37e-01	0.001	7.55e-01	0	1.86e-01	0	1.45e-01	0	3.36e-02	0.001	1.47e-01	0	3.52e-11	0.049	7.31e-01	0.15
ME83_pc2	1.02e-84	0.09	4.72e-11	0.06	6.42e-16	0.016	8.73e-02	0	1.53e-35	0.038	6.52e-02	0	1.44e-12	0.012	1.88e-03	0.01	7.31e-05	0.004	6.55e-01	0	8.70e-01	0	3.40e-01	0	7.13e-03	0.002	2.54e-02	0.01	9.76e-14	0.014	1.35e-02	0.01	2.96e-06	0.005	1.26e-02	0.01	7.81e-02	0.001	2.95e-06	0.03	5.42e-01	0	2.15e-01	0	9.59e-07	0.043	3.48e-01	0.01
ME186_pc1	1.33e-32	0.034	1.80e-04	0.02	3.11e-12	0.012	1.11e-05	0.03	3.22e-36	0.038	5.90e-01	0	6.87e-11	0.01	6.60e-01	0	3.67e-05	0.004	3.84e-01	0	2.44e-01	0	8.39e-02	0	9.32e-03	0.002	6.96e-01	0	5.80e-28	0.029	1.74e-02	0.01	1.61e-14	0.014	2.01e-16	0.09	1.41e-01	0.001	2.87e-01	0	2.56e-04	0.003	6.92e-01	0	1.66e-16	0.054	7.58e-01	0
ME199_pc1	1.87e-05	0.005	2.57e-01	0	6.23e-36	0.038	8.80e-03	0.01	3.57e-36	0.038	4.79e-10	0.05	5.83e-21	0.022	9.90e-03	0.01	9.14e-08	0.007	2.88e-01	0	2.23e-05	0.004	4.16e-01	0	4.22e-30	0.032	8.83e-01	0	3.86e-11	0.011	3.11e-01	0	3.03e-19	0.02	9.90e-01	0	1.49e-01	0.001	3.35e-01	0	2.12e-14	0.014	2.28e-01	0	8.80e-05	0.042	8.77e-01	0.05
ME101_pc1	5.41e-04	0.003	8.54e-02	0	9.72e-10	0.009	4.69e-01	0	6.38e-34	0.036	9.60e-01	0	4.04e-01	0	5.88e-01	0	4.55e-04	0.003	3.00e-01	0	9.23e-04	0.003	1.17e-01	0	1.70e-14	0.014	2.02e-02	0.01	1.49e-07	0.007	2.04e-01	0	2.52e-22	0.023	1.74e-08	0.04	3.72e-01	0	8.64e-01	0	1.44e-65	0.07	1.89e-04	0.02	4.39e-45	0.082	1.58e-04	0.02
ME153_pc1	1.21e-30	0.032	2.67e-01	0	1.19e-04	0.004	5.61e-04	0.02	2.76e-33	0.035	3.87e-03	0.01	1.70e-01	0	4.35e-01	0	2.27e-01	0	1.69e-01	0	1.44e-01	0.001	1.81e-01	0	4.37e-02	0.001	6.32e-01	0	7.54e-08	0.007	1.80e-01	0	4.87e-01	0	8.74e-01	0	2.83e-02	0.001	4.70e-01	0	5.53e-03	0.002	7.01e-01	0	2.67e-01	0.035	9.10e-01	0.01
ME27_pc2	1.74e-11	0.011	1.25e-02	0.01	1.78e-02	0.001	1.25e-01	0	2.53e-33	0.035	2.34e-02	0.01	9.10e-03	0.002	1.35e-01	0	5.08e-01	0	1.56e-01	0	5.07e-01	0	9.66e-01	0	5.51e-04	0.003	2.64e-01	0	6.33e-10	0.009	1.04e-02	0.01	4.65e-04	0.003	4.56e-05	0.02	7.53e-01	0	2.72e-01	0	3.08e-02	0.001	1.12e-04	0.02	7.62e-02	0.036	4.14e-04	0.03
ME141_pc1	3.40e-09	0.009	5.89e-01	0	1.13e-06	0.006	7.33e-01	0	7.14e-33	0.035	9.85e-01	0	4.50e-01	0	8.16e-07	0.03	3.53e-02	0.001	8.01e-01	0	1.57e-13	0.013	8.16e-01	0	6.46e-16	0.016	1.52e-01	0	3.77e-03	0.002	8.90e-01	0	6.24e-41	0.043	5.46e-03	0.01	4.12e-01	0	1.21e-01	0	9.76e-10	0.009	1.13e-01	0	1.28e-02	0.036	1.07e-01	0
ME181_pc3	2.08e-26	0.028	1.38e-06	0.03	9.25e-06	0.005	5.95e-03	0.01	3.87e-32	0.034	3.96e-04	0.02	8.12e-01	0	2.05e-01	0	4.33e-01	0	8.16e-03	0.01	1.45e-13	0.013	5.30e-01	0	3.02e-02	0.001	9.23e-02	0	8.36e-01	0	1.45e-01	0	1.54e-12	0.012	6.39e-01	0	5.14e-01	0	8.47e-01	0	6.62e-08	0.007	2.07e-01	0	7.60e-02	0.035	5.03e-01	0.02
ME56_pc1	5.55e-07	0.006	3.91e-02	0.01	2.19e-16	0.017	6.27e-02	0.01	3.16e-32	0.034	1.10e-09	0.05	1.64e-04	0.004	3.11e-04	0.02	4.11e-03	0.002	1.77e-01	0	6.87e-04	0.003	5.38e-01	0	2.17e-03	0.002	5.75e-01	0	4.90e-01	0	8.89e-03	0.01	4.11e-01	0	2.81e-01	0	9.20e-01	0	1.75e-01	0	2.95e-08	0.008	1.14e-01	0	5.47e-02	0.035	5.69e-01	0.05
ME120_pc2	4.41e-01	0	3.98e-01	0	1.84e-10	0.01	4.08e-03	0.01	1.06e-32	0.034	1.02e-11	0.06	2.31e-03	0.002	3.23e-02	0.01	2.64e-01	0	1.25e-01	0	3.32e-02	0.001	5.23e-01	0	6.31e-11	0.011	5.01e-02	0.01	1.66e-07	0.007	3.51e-03	0.01	2.77e-01	0	3.64e-01	0	4.99e-01	0	3.61e-01	0	5.07e-16	0.016	5.77e-01	0	3.69e-06	0.04	7.27e-02	0.07
ME99_pc2	1.22e-17	0.018	1.45e-01	0	2.21e-17	0.018	3.56e-04	0.02	6.65e-31	0.033	9.09e-07	0.03	2.09e-05	0.004	9.38e-02	0	9.71e-07	0.006	3.60e-01	0	6.52e-04	0.003	9.81e-02	0	4.13e-03	0.002	5.90e-06	0.03	1.59e-15	0.016	8.02e-01	0	8.79e-06	0.005	9.71e-01	0	2.11e-01	0	8.32e-01	0	4.66e-10	0.01	7.60e-01	0	6.17e-03	0.034	2.38e-01	0.04
ME106_pc3	5.51e-05	0.004	6.82e-01	0	4.89e-07	0.006	1.49e-01	0	3.97e-31	0.033	1.20e-06	0.03	9.84e-01	0	1.51e-01	0	7.44e-01	0	5.65e-01	0	3.13e-03	0.002	9.96e-01	0	9.56e-01	0	1.82e-01	0	1.32e-06	0.006	4.71e-02	0.01	2.19e-04	0.003	8.15e-01	0	4.48e-01	0	3.64e-02	0.01	4.53e-12	0.012	9.72e-03	0.01	5.42e-04	0.036	4.12e-04	0.05
ME185_pc1	3.87e-04	0.003	4.32e-01	0	9.62e-06	0.005	9.50e-02	0	2.78e-31	0.033	1.66e-01	0	5.74e-11	0.011	2.55e-01	0	7.86e-02	0.001	4.48e-01	0	4.09e-01	0	8.88e-02	0	3.29e-06	0.005	2.91e-02	0.01	9.77e-05	0.004	1.22e-01	0	6.95e-02	0.001	1.96e-03	0.01	1.97e-04	0.004	1.17e-05	0.03	2.87e-01	0	3.59e-01	0	4.89e-03	0.035	4.90e-01	0
ME87_pc1	6.42e-02	0.001	2.89e-02	0.01	2.98e-01	0	2.49e-05	0.03	2.91e-31	0.033	9.63e-06	0.03	4.16e-02	0.001	1.39e-02	0.01	3.78e-01	0	1.81e-01	0	5.24e-01	0	1.38e-02	0.01	1.56e-16	0.017	3.05e-06	0.03	3.21e-36	0.039	1.72e-12	0.07	1.18e-03	0.003	8.96e-01	0	1.20e-02	0.002	1.01e-07	0.04	9.82e-01	0	6.32e-05	0.02	6.82e-05	0.037	8.75e-04	0.04
ME52_pc2	1.95e-04	0.003	2.91e-02	0.01	2.07e-08	0.008	5.61e-08	0.04	2.98e-29	0.031	3.39e-16	0.09	3.78e-03	0.002	3.84e-01	0	8.60e-01	0	1.73e-01	0	4.12e-03	0.002	3.47e-01	0	1.29e-03	0.003	6.38e-01	0	3.35e-01	0	6.53e-01	0	1.40e-04	0.004	9.50e-01	0	7.49e-01	0	7.82e-03	0.01	5.58e-01	0	9.19e-04	0.02	8.60e-06	0.035	3.96e-02	0.1
ME17_pc2	8.56e-10	0.009	6.26e-01	0	5.41e-01	0	4.25e-01	0	3.38e-28	0.03	1.20e-01	0	4.59e-26	0.027	1.75e-01	0	1.68e-01	0	9.82e-01	0	1.53e-01	0.001	8.24e-01	0	8.37e-18	0.018	1.13e-01	0	8.74e-09	0.008	2.17e-01	0	8.10e-09	0.008	9.08e-01	0	4.15e-03	0.002	1.53e-03	0.01	9.56e-45	0.048	1.34e-10	0.06	4.21e-29	0.059	9.45e-12	0.07
ME72_pc1	2.51e-09	0.009	1.77e-02	0.01	5.61e-01	0	2.54e-05	0.03	2.40e-28	0.03	6.66e-06	0.03	1.75e-01	0	5.30e-02	0.01	2.76e-01	0	3.09e-01	0	5.51e-07	0.006	2.97e-01	0	2.10e-10	0.01	4.35e-01	0	1.47e-03	0.003	6.09e-01	0	9.67e-02	0.001	1.19e-05	0.03	9.86e-01	0	1.74e-01	0	4.38e-31	0.033	2.45e-01	0	7.58e-18	0.047	6.85e-01	0.03
ME77_pc1	9.39e-15	0.015	3.38e-03	0.01	2.55e-10	0.01	2.30e-03	0.01	7.08e-28	0.029	1.02e-10	0.06	2.18e-06	0.006	4.23e-07	0.04	9.59e-01	0	5.77e-01	0	2.17e-09	0.009	3.14e-01	0	1.24e-41	0.044	4.08e-07	0.04	1.62e-11	0.011	1.06e-02	0.01	1.47e-40	0.043	9.63e-18	0.1	6.14e-01	0	2.26e-01	0	1.51e-10	0.01	4.51e-01	0	1.77e-03	0.032	5.30e-02	0.06
ME105_pc1	2.60e-11	0.011	3.18e-01	0	8.22e-08	0.007	2.61e-07	0.04	1.69e-27	0.029	1.43e-24	0.14	6.67e-01	0	5.04e-01	0	4.26e-03	0.002	7.04e-01	0	2.89e-06	0.005	3.56e-01	0	5.35e-01	0	1.75e-02	0.01	6.76e-11	0.011	1.11e-02	0.01	1.04e-04	0.004	3.08e-01	0	1.19e-23	0.027	3.86e-06	0.03	2.13e-15	0.015	5.93e-02	0.01	1.77e-06	0.034	8.18e-05	0.16
ME83_pc1	1.01e-06	0.006	1.54e-05	0.03	3.32e-09	0.009	8.00e-01	0	1.20e-27	0.029	1.48e-01	0	4.54e-19	0.019	7.15e-02	0	1.25e-01	0.001	1.35e-01	0	1.63e-08	0.008	9.29e-01	0	4.06e-01	0	1.51e-02	0.01	2.40e-01	0	1.31e-03	0.01	3.23e-06	0.005	2.79e-01	0	3.34e-02	0.001	2.92e-01	0	2.10e-53	0.057	1.23e-01	0	1.01e-36	0.067	1.88e-01	0.01
ME118_pc1	5.38e-01	0	3.88e-03	0.01	3.25e-08	0.008	9.81e-01	0	1.10e-27	0.029	7.55e-01	0	3.21e-01	0	7.60e-02	0	8.05e-01	0	3.29e-01	0	1.66e-09	0.009	1.52e-01	0	6.43e-13	0.013	3.41e-02	0.01	4.20e-01	0	1.01e-02	0.01	5.68e-18	0.018	1.11e-01	0	2.24e-01	0	2.78e-03	0.01	7.43e-12	0.012	6.14e-03	0.01	3.04e-04	0.032	4.58e-03	0.01
ME19_pc1	8.89e-94	0.099	2.82e-02	0.01	6.22e-03	0.002	3.45e-03	0.01	1.19e-26	0.028	8.79e-03	0.01	8.36e-06	0.005	1.98e-02	0.01	7.68e-09	0.008	9.23e-01	0	6.74e-08	0.007	6.44e-01	0	1.89e-22	0.023	2.19e-04	0.02	1.89e-06	0.006	2.00e-01	0	1.58e-73	0.078	1.17e-07	0.04	9.35e-04	0.003	2.47e-03	0.01	1.99e-06	0.006	7.15e-01	0	1.46e-01	0.028	4.06e-01	0.01
ME11_pc3	3.33e-21	0.022	2.74e-08	0.04	8.41e-03	0.002	1.10e-09	0.05	1.45e-26	0.028	1.67e-20	0.12	5.50e-04	0.003	3.09e-01	0	5.80e-02	0.001	7.32e-01	0	1.42e-03	0.003	5.30e-02	0.01	2.46e-01	0	9.17e-03	0.01	6.04e-17	0.017	3.82e-05	0.02	6.83e-01	0	8.58e-02	0	3.43e-05	0.005	2.41e-07	0.04	5.45e-02	0.001	1.27e-01	0	1.17e-01	0.028	8.65e-04	0.13
ME162_pc1	6.99e-01	0	8.05e-01	0	4.58e-04	0.003	1.63e-02	0.01	1.44e-26	0.028	1.80e-11	0.06	4.14e-19	0.02	5.60e-01	0	6.01e-01	0	7.02e-01	0	6.07e-02	0.001	8.85e-01	0	4.14e-22	0.023	9.87e-02	0	1.84e-28	0.03	1.68e-01	0	4.64e-01	0	6.68e-01	0	3.94e-02	0.001	8.60e-02	0	5.35e-30	0.032	9.63e-01	0	1.98e-17	0.045	2.14e-01	0.07
ME14_pc1	2.26e-47	0.05	3.72e-02	0.01	3.93e-12	0.012	1.75e-01	0	1.27e-25	0.027	4.30e-05	0.02	8.67e-01	0	2.64e-01	0	1.41e-03	0.003	3.55e-01	0	8.96e-01	0	7.55e-01	0	4.23e-01	0	1.37e-01	0	1.22e-11	0.011	2.14e-01	0	4.71e-02	0.001	1.14e-02	0.01	1.20e-09	0.01	4.08e-01	0	1.32e-03	0.003	9.66e-02	0	9.05e-01	0.027	1.52e-02	0.03
ME58_pc1	3.80e-18	0.018	3.45e-04	0.02	7.16e-01	0	9.53e-01	0	2.66e-25	0.026	7.63e-02	0	6.76e-03	0.002	2.61e-01	0	2.44e-03	0.002	1.85e-01	0	1.55e-04	0.004	7.60e-02	0	4.85e-01	0	6.07e-01	0	5.49e-12	0.012	7.78e-03	0.01	1.07e-07	0.007	4.25e-03	0.01	1.76e-04	0.004	1.64e-01	0	3.27e-02	0.001	2.17e-03	0.01	2.13e-01	0.027	5.04e-03	0.02
ME154_pc2	3.42e-02	0.001	7.04e-01	0	1.44e-03	0.003	2.06e-01	0	9.49e-25	0.026	1.99e-01	0	9.33e-09	0.008	8.55e-02	0	3.36e-01	0	2.13e-01	0	6.69e-01	0	6.41e-01	0	4.79e-15	0.015	1.59e-01	0	6.87e-15	0.015	4.01e-03	0.01	3.22e-02	0.001	6.39e-01	0	7.53e-01	0	4.30e-01	0	6.14e-13	0.013	1.34e-08	0.05	2.81e-05	0.03	1.92e-09	0.05
ME59_pc1	5.92e-95	0.1	7.78e-14	0.08	3.32e-04	0.003	1.38e-01	0	2.37e-24	0.025	5.60e-01	0	5.42e-59	0.063	5.38e-04	0.02	4.92e-01	0	9.23e-02	0	1.34e-15	0.016	7.82e-01	0	3.05e-69	0.074	1.90e-02	0.01	9.08e-34	0.036	3.01e-01	0	3.60e-22	0.023	7.25e-03	0.01	1.74e-12	0.013	3.21e-01	0	5.43e-06	0.005	7.16e-01	0	7.07e-17	0.042	6.38e-01	0
ME104_pc2	3.57e-19	0.02	5.70e-06	0.03	1.67e-17	0.018	5.57e-01	0	1.86e-24	0.025	3.07e-01	0	4.84e-05	0.004	2.81e-01	0	2.70e-06	0.005	7.33e-01	0	5.60e-02	0.001	3.74e-01	0	2.09e-02	0.001	8.85e-01	0	1.46e-04	0.004	4.15e-01	0	3.66e-06	0.005	1.39e-01	0	1.53e-02	0.002	1.87e-01	0	9.54e-01	0	5.28e-01	0	4.18e-04	0.028	4.13e-01	0
ME130_pc1	3.52e-01	0	3.81e-01	0	1.19e-04	0.004	1.51e-01	0	3.06e-24	0.025	2.54e-05	0.03	7.30e-08	0.007	8.51e-01	0	7.71e-01	0	4.48e-01	0	6.15e-02	0.001	4.67e-01	0	1.90e-09	0.009	8.49e-01	0	1.82e-18	0.019	4.30e-01	0	2.36e-02	0.001	4.40e-01	0	3.47e-01	0	8.43e-01	0	9.27e-16	0.016	9.48e-02	0	3.13e-07	0.031	1.39e-02	0.03
ME117_pc1	8.38e-28	0.029	2.86e-01	0	8.87e-02	0.001	1.62e-02	0.01	1.06e-22	0.024	3.08e-02	0.01	5.30e-04	0.003	4.07e-01	0	9.00e-02	0.001	1.05e-02	0.01	8.88e-01	0	8.14e-01	0	3.61e-14	0.014	4.13e-01	0	7.93e-01	0	5.05e-01	0	8.15e-07	0.006	9.48e-01	0	1.21e-04	0.004	1.69e-02	0.01	9.13e-05	0.004	1.24e-01	0	3.97e-01	0.024	5.16e-02	0.01
ME124_pc1	5.32e-02	0.001	6.12e-01	0	5.92e-13	0.013	4.88e-08	0.04	1.50e-23	0.024	1.90e-08	0.04	4.20e-10	0.01	3.01e-04	0.02	5.53e-03	0.002	6.90e-02	0	1.01e-07	0.007	7.82e-03	0.01	7.43e-04	0.003	5.89e-01	0	8.53e-11	0.01	1.91e-04	0.02	3.39e-13	0.013	6.31e-03	0.01	7.54e-01	0	1.32e-01	0	5.12e-08	0.007	2.24e-01	0	1.57e-02	0.026	2.40e-02	0.05
ME115_pc3	6.52e-01	0	9.22e-01	0	3.51e-10	0.01	1.26e-03	0.01	3.23e-23	0.024	3.11e-02	0.01	2.95e-13	0.013	6.24e-05	0.02	5.42e-01	0	9.35e-02	0	1.82e-06	0.006	9.03e-01	0	8.02e-12	0.011	2.13e-01	0	6.68e-35	0.037	7.54e-08	0.04	1.50e-16	0.017	1.73e-02	0.01	4.10e-01	0	1.44e-01	0	9.57e-66	0.07	3.40e-07	0.04	1.55e-49	0.076	2.38e-08	0.05
ME100_pc1	1.22e-50	0.054	2.11e-02	0.01	3.99e-08	0.007	1.46e-01	0	5.02e-22	0.023	3.71e-01	0	4.84e-18	0.018	2.24e-02	0.01	1.63e-02	0.001	8.71e-01	0	2.21e-25	0.026	3.53e-01	0	1.04e-50	0.054	3.41e-01	0	2.96e-11	0.011	2.91e-02	0.01	1.25e-62	0.067	1.15e-01	0	3.91e-02	0.001	3.75e-01	0	2.13e-11	0.011	6.19e-01	0	1.13e-04	0.026	7.28e-01	0
ME147_pc1	4.68e-21	0.022	3.50e-01	0	3.42e-10	0.01	2.29e-03	0.01	6.28e-22	0.023	4.71e-17	0.1	5.03e-05	0.004	1.32e-01	0	1.68e-01	0	2.35e-01	0	6.98e-01	0	8.47e-01	0	4.88e-119	0.125	8.19e-03	0.01	2.38e-08	0.008	1.90e-02	0.01	7.67e-07	0.006	2.56e-14	0.08	5.93e-02	0.001	3.91e-01	0	9.35e-17	0.017	3.60e-01	0	2.39e-08	0.03	5.98e-01	0.1
ME176_pc1	3.72e-03	0.002	7.08e-03	0.01	1.98e-06	0.006	4.67e-02	0.01	7.11e-22	0.023	2.57e-02	0.01	3.56e-18	0.019	8.26e-01	0	1.09e-02	0.002	5.29e-01	0	2.49e-11	0.011	6.98e-02	0	4.23e-28	0.029	5.26e-01	0	1.36e-06	0.006	7.42e-02	0	5.85e-19	0.019	1.26e-03	0.01	2.95e-02	0.001	4.37e-01	0	1.48e-11	0.011	9.63e-01	0	8.56e-05	0.026	6.62e-01	0.01
ME164_pc2	6.89e-31	0.032	5.72e-05	0.02	2.09e-05	0.004	1.65e-03	0.01	5.32e-21	0.022	1.03e-06	0.03	3.89e-06	0.005	1.48e-01	0	7.50e-01	0	1.77e-01	0	4.21e-03	0.002	5.74e-01	0	8.15e-14	0.014	1.40e-02	0.01	1.74e-05	0.005	5.82e-02	0.01	8.67e-04	0.003	6.26e-01	0	8.15e-01	0	4.24e-01	0	9.32e-01	0	2.22e-02	0.01	1.94e-03	0.024	1.34e-01	0.04
ME144_pc2	3.20e-29	0.031	4.40e-08	0.04	9.69e-01	0	4.58e-02	0.01	2.33e-21	0.022	2.52e-04	0.02	4.37e-12	0.012	5.42e-02	0.01	3.47e-01	0	4.11e-01	0	4.00e-01	0	3.27e-02	0.01	5.66e-46	0.049	3.38e-05	0.02	1.85e-64	0.069	2.78e-20	0.12	8.20e-04	0.003	1.81e-01	0	5.32e-01	0	2.19e-03	0.01	1.71e-04	0.003	7.12e-01	0	4.21e-13	0.035	7.92e-01	0.02
ME175_pc2	3.80e-25	0.026	5.74e-01	0	1.82e-04	0.003	4.89e-04	0.02	2.26e-21	0.022	4.16e-17	0.1	1.63e-07	0.007	6.27e-01	0	4.00e-06	0.005	5.85e-01	0	4.99e-02	0.001	3.84e-01	0	4.23e-03	0.002	1.06e-01	0	3.52e-53	0.057	1.10e-05	0.03	3.66e-01	0	6.11e-01	0	4.42e-01	0	7.18e-01	0	3.96e-04	0.003	1.20e-01	0	5.77e-01	0.022	1.48e-03	0.11
ME50_pc1	3.34e-21	0.022	1.04e-02	0.01	7.10e-07	0.006	8.45e-07	0.03	1.59e-20	0.021	1.98e-23	0.13	1.95e-07	0.007	2.27e-02	0.01	8.58e-01	0	2.76e-01	0	7.70e-01	0	2.48e-03	0.01	7.18e-02	0.001	1.56e-01	0	1.22e-04	0.004	4.20e-01	0	4.12e-01	0	2.71e-01	0	2.33e-01	0	3.40e-01	0	8.08e-01	0	5.10e-01	0	3.85e-03	0.023	2.76e-01	0.14
ME102_pc2	4.78e-18	0.018	9.49e-04	0.02	4.81e-04	0.003	1.34e-02	0.01	6.96e-21	0.021	7.41e-04	0.02	4.09e-03	0.002	4.08e-01	0	4.42e-02	0.001	6.81e-01	0	3.03e-06	0.005	4.23e-01	0	1.38e-01	0.001	4.26e-01	0	9.61e-22	0.023	3.01e-01	0	4.86e-07	0.006	1.22e-08	0.05	7.75e-01	0	8.42e-01	0	1.86e-11	0.011	1.28e-02	0.01	7.17e-05	0.025	5.11e-02	0.02
ME88_pc2	1.63e-12	0.012	2.06e-02	0.01	1.06e-18	0.019	1.44e-03	0.01	2.21e-20	0.021	8.33e-07	0.03	5.36e-09	0.008	3.64e-01	0	4.97e-01	0	9.85e-01	0	5.85e-03	0.002	9.03e-01	0	6.84e-01	0	8.10e-01	0	8.31e-01	0	6.14e-01	0	2.04e-01	0	8.12e-01	0	8.22e-01	0	1.03e-02	0.01	6.34e-14	0.014	1.79e-04	0.02	1.29e-06	0.027	1.98e-06	0.07
ME169_pc1	5.88e-51	0.054	6.53e-04	0.02	9.38e-08	0.007	5.38e-03	0.01	6.25e-20	0.02	6.44e-01	0	1.23e-05	0.005	7.90e-05	0.02	6.00e-03	0.002	1.06e-02	0.01	6.91e-19	0.019	1.18e-01	0	9.98e-18	0.018	7.61e-01	0	8.08e-05	0.004	2.25e-02	0.01	1.01e-28	0.03	8.09e-10	0.05	7.39e-01	0	9.18e-01	0	1.77e-48	0.052	1.48e-01	0	2.17e-35	0.057	1.21e-01	0
ME133_pc1	1.13e-20	0.021	5.54e-02	0.01	1.79e-01	0	5.38e-01	0	2.66e-19	0.02	5.33e-01	0	7.62e-11	0.01	6.36e-01	0	4.04e-03	0.002	1.55e-01	0	1.78e-01	0	1.30e-01	0	4.36e-03	0.002	1.23e-03	0.02	5.61e-01	0	7.76e-03	0.01	1.15e-08	0.008	1.47e-02	0.01	5.39e-11	0.011	6.46e-04	0.02	1.78e-01	0	2.50e-01	0	7.28e-06	0.025	2.02e-01	0
ME180_pc2	1.65e-06	0.006	9.70e-03	0.01	9.40e-03	0.002	1.58e-01	0	5.90e-20	0.02	1.45e-07	0.04	4.41e-10	0.01	1.27e-01	0	4.59e-02	0.001	3.22e-02	0.01	7.26e-01	0	5.44e-01	0	6.12e-09	0.008	3.15e-01	0	3.71e-01	0	1.27e-01	0	2.41e-01	0	6.85e-05	0.02	2.01e-03	0.003	6.95e-03	0.01	3.73e-32	0.034	2.01e-03	0.01	4.16e-21	0.042	3.50e-05	0.06
ME219_pc1	9.90e-96	0.101	9.71e-15	0.08	2.95e-05	0.004	8.93e-02	0	2.84e-18	0.019	3.51e-03	0.01	3.51e-01	0	7.78e-04	0.02	7.95e-01	0	3.75e-01	0	3.86e-01	0	1.35e-01	0	5.49e-01	0	6.04e-02	0.01	1.04e-08	0.008	7.97e-15	0.08	1.04e-01	0.001	9.45e-01	0	1.40e-03	0.003	4.35e-01	0	1.87e-14	0.014	3.95e-05	0.02	2.17e-07	0.025	2.36e-04	0.03
ME156_pc1	1.29e-26	0.028	5.11e-01	0	1.13e-03	0.003	5.55e-03	0.01	4.67e-19	0.019	3.32e-01	0	4.32e-01	0	2.18e-01	0	2.92e-01	0	3.06e-01	0	4.94e-02	0.001	1.17e-01	0	6.18e-04	0.003	9.30e-01	0	1.42e-01	0.001	4.75e-01	0	3.81e-01	0	2.52e-01	0	6.55e-01	0	8.94e-01	0	1.30e-04	0.004	2.04e-01	0	2.93e-01	0.02	2.62e-01	0
ME1_pc2	2.20e-08	0.008	4.99e-01	0	6.50e-01	0	3.69e-11	0.06	2.44e-18	0.019	2.58e-12	0.07	1.60e-01	0	5.73e-01	0	6.49e-01	0	9.83e-01	0	3.05e-01	0	7.31e-01	0	2.82e-10	0.01	6.19e-03	0.01	3.04e-01	0	3.40e-01	0	8.93e-08	0.007	3.85e-03	0.01	2.01e-01	0	6.98e-01	0	3.89e-02	0.001	3.01e-10	0.06	2.37e-07	0.025	9.47e-08	0.11
ME205_pc1	1.80e-05	0.005	6.97e-02	0	3.95e-02	0.001	6.13e-05	0.02	2.66e-18	0.019	1.79e-14	0.08	7.12e-35	0.037	1.14e-04	0.02	1.98e-02	0.001	3.46e-01	0	6.19e-01	0	3.85e-01	0	3.13e-25	0.026	5.00e-02	0.01	3.74e-76	0.081	4.48e-03	0.01	3.91e-01	0	5.73e-02	0.01	8.39e-01	0	6.74e-01	0	1.69e-39	0.042	5.35e-02	0.01	4.53e-28	0.048	5.00e-01	0.08
ME165_pc1	4.45e-01	0	7.64e-01	0	1.75e-02	0.001	9.73e-02	0	2.22e-18	0.019	2.56e-14	0.08	7.38e-10	0.009	8.70e-01	0	2.86e-01	0	2.16e-01	0	8.91e-01	0	1.69e-01	0	1.74e-12	0.012	5.17e-02	0.01	2.30e-21	0.022	2.95e-01	0	5.46e-01	0	8.48e-01	0	1.64e-01	0.001	1.93e-01	0	2.57e-08	0.008	5.62e-03	0.01	3.09e-03	0.021	1.64e-05	0.1
ME10_pc1	4.03e-62	0.066	6.25e-04	0.02	1.42e-12	0.012	3.53e-01	0	7.97e-18	0.018	2.78e-03	0.01	5.03e-08	0.007	1.59e-13	0.08	6.42e-01	0	7.27e-01	0	1.79e-30	0.032	3.05e-01	0	3.12e-37	0.039	9.29e-03	0.01	1.18e-02	0.002	8.08e-01	0	2.44e-45	0.048	9.99e-08	0.04	9.25e-01	0	1.68e-03	0.01	1.73e-13	0.013	1.74e-01	0	8.91e-07	0.024	5.59e-02	0.02
ME45_pc1	1.62e-08	0.008	1.70e-01	0	2.77e-01	0	9.06e-01	0	7.63e-18	0.018	1.10e-01	0	2.96e-34	0.036	2.08e-05	0.03	1.30e-01	0.001	9.19e-02	0	1.51e-02	0.001	8.94e-01	0	4.12e-220	0.22	2.17e-19	0.11	7.50e-18	0.018	5.66e-01	0	7.84e-13	0.013	4.16e-24	0.14	5.01e-01	0	6.40e-01	0	1.25e-03	0.003	6.09e-01	0	1.96e-10	0.028	8.10e-01	0
ME98_pc3	9.62e-01	0	6.85e-02	0	2.10e-01	0	8.37e-05	0.02	1.06e-17	0.018	1.24e-05	0.03	2.56e-19	0.02	3.74e-02	0.01	9.90e-01	0	7.68e-02	0	9.58e-02	0.001	8.48e-01	0	7.71e-18	0.018	2.31e-02	0.01	9.90e-09	0.008	1.51e-03	0.01	6.89e-23	0.024	6.19e-01	0	9.68e-01	0	5.22e-03	0.01	1.42e-15	0.016	6.55e-01	0	2.46e-08	0.026	7.58e-01	0.03
ME5_pc1	5.12e-20	0.021	1.11e-01	0	4.82e-01	0	1.28e-01	0	1.17e-15	0.016	8.17e-01	0	2.85e-03	0.002	2.34e-02	0.01	1.12e-02	0.002	7.26e-01	0	6.46e-01	0	6.42e-01	0	1.02e-19	0.02	5.15e-07	0.04	6.54e-03	0.002	5.65e-01	0	3.26e-33	0.035	8.78e-12	0.07	2.97e-01	0	2.31e-03	0.01	4.22e-01	0	4.47e-01	0	3.60e-04	0.019	4.16e-01	0
ME80_pc1	2.23e-14	0.014	1.83e-01	0	1.51e-13	0.013	5.92e-01	0	1.69e-15	0.016	3.42e-07	0.04	1.79e-06	0.006	3.45e-03	0.01	1.42e-01	0.001	1.14e-01	0	5.19e-03	0.002	8.24e-01	0	4.42e-02	0.001	5.88e-02	0.01	9.27e-03	0.002	2.31e-05	0.03	3.40e-02	0.001	1.93e-02	0.01	1.64e-01	0.001	6.92e-03	0.01	4.70e-11	0.011	8.62e-01	0	1.80e-05	0.02	4.72e-01	0.04
ME108_pc2	2.16e-04	0.003	2.95e-01	0	1.95e-02	0.001	5.81e-01	0	4.70e-16	0.016	2.76e-01	0	2.79e-04	0.003	1.03e-01	0	5.11e-01	0	9.20e-01	0	5.62e-02	0.001	9.20e-01	0	2.47e-07	0.007	8.61e-02	0	1.08e-01	0.001	1.67e-01	0	2.41e-05	0.004	5.50e-01	0	3.14e-01	0	1.26e-01	0	1.04e-20	0.021	1.99e-01	0	8.82e-13	0.029	1.35e-01	0
ME14_pc3	1.06e-01	0.001	3.33e-01	0	5.04e-03	0.002	9.55e-01	0	3.33e-16	0.016	1.25e-02	0.01	4.06e-10	0.01	5.84e-01	0	3.70e-01	0	5.93e-01	0	2.22e-03	0.002	6.16e-01	0	1.91e-39	0.042	5.66e-02	0.01	5.06e-65	0.07	2.64e-02	0.01	6.11e-02	0.001	2.13e-02	0.01	4.21e-01	0	4.00e-02	0.01	1.98e-04	0.003	1.53e-01	0	1.60e-11	0.027	5.82e-02	0.01
ME63_pc1	2.36e-25	0.026	6.55e-03	0.01	1.32e-05	0.005	7.80e-02	0	4.10e-15	0.015	4.31e-02	0.01	3.49e-07	0.006	2.53e-02	0.01	5.82e-03	0.002	7.77e-01	0	4.30e-10	0.01	2.41e-01	0	5.48e-51	0.054	9.45e-01	0	9.43e-11	0.01	7.51e-01	0	1.23e-32	0.034	8.10e-18	0.1	2.15e-06	0.006	4.79e-01	0	8.49e-01	0	1.22e-06	0.03	1.40e-02	0.017	4.73e-06	0.04
ME137_pc1	2.43e-23	0.024	4.04e-01	0	9.06e-01	0	1.38e-02	0.01	7.77e-15	0.015	1.76e-09	0.05	3.42e-01	0	6.36e-01	0	4.19e-01	0	9.30e-01	0	3.72e-02	0.001	6.54e-01	0	3.74e-04	0.003	3.18e-01	0	5.77e-03	0.002	9.75e-01	0	1.87e-05	0.005	1.86e-01	0	4.61e-01	0	7.84e-02	0	3.78e-05	0.004	1.76e-01	0	8.08e-02	0.016	1.32e-02	0.06
ME129_pc3	1.03e-09	0.009	1.96e-01	0	1.11e-04	0.004	4.51e-01	0	6.56e-15	0.015	1.73e-03	0.01	1.40e-33	0.035	3.28e-04	0.02	2.31e-03	0.002	8.03e-02	0	9.44e-04	0.003	5.30e-01	0	2.25e-15	0.015	4.63e-02	0.01	5.19e-20	0.021	2.93e-06	0.03	2.63e-14	0.014	4.18e-01	0	4.70e-02	0.001	4.62e-05	0.02	4.22e-08	0.007	3.90e-01	0	1.47e-03	0.017	1.54e-01	0.02
ME129_pc1	1.98e-43	0.046	4.97e-05	0.02	3.50e-01	0	1.44e-02	0.01	1.76e-14	0.014	2.58e-05	0.03	2.41e-07	0.007	1.06e-07	0.04	5.68e-03	0.002	1.34e-01	0	4.30e-01	0	9.07e-01	0	9.03e-06	0.005	5.67e-01	0	1.10e-18	0.019	5.94e-04	0.02	4.07e-03	0.002	4.40e-01	0	8.31e-01	0	5.50e-01	0	9.47e-01	0	9.85e-01	0	7.66e-03	0.016	4.71e-01	0.03
ME139_pc1	1.69e-19	0.02	7.13e-01	0	4.45e-15	0.015	4.09e-03	0.01	8.65e-14	0.014	7.98e-12	0.07	3.11e-03	0.002	8.86e-01	0	2.04e-02	0.001	1.02e-01	0	1.67e-01	0	7.48e-01	0	2.49e-20	0.021	6.90e-01	0	1.20e-06	0.006	9.84e-01	0	1.34e-19	0.02	3.47e-07	0.04	1.04e-02	0.002	6.75e-01	0	5.34e-07	0.006	9.84e-02	0	5.18e-03	0.016	3.12e-03	0.08
ME45_pc2	7.51e-16	0.016	3.67e-03	0.01	2.09e-05	0.004	2.60e-01	0	8.06e-14	0.014	7.16e-01	0	2.11e-17	0.018	2.71e-02	0.01	1.15e-02	0.002	4.23e-02	0.01	7.24e-17	0.017	6.76e-01	0	6.92e-127	0.132	1.23e-03	0.02	8.73e-13	0.013	1.49e-01	0	5.36e-122	0.128	1.14e-01	0	3.89e-03	0.002	1.57e-01	0	2.79e-01	0	7.19e-01	0	2.32e-04	0.017	6.68e-01	0
ME103_pc2	1.67e-13	0.013	6.38e-01	0	4.42e-01	0	1.40e-08	0.05	1.12e-13	0.014	6.73e-19	0.11	6.67e-18	0.018	8.43e-01	0	1.49e-01	0.001	4.03e-01	0	1.10e-01	0.001	1.85e-01	0	1.98e-04	0.003	9.01e-01	0	2.20e-01	0	8.36e-01	0	4.50e-11	0.011	7.31e-01	0	8.74e-01	0	2.24e-01	0	6.37e-01	0	1.20e-01	0	2.56e-03	0.016	9.43e-01	0.11
ME67_pc2	2.00e-10	0.01	2.11e-03	0.01	1.64e-01	0	1.14e-01	0	4.06e-14	0.014	7.82e-02	0	5.70e-17	0.017	1.19e-01	0	1.61e-03	0.002	4.68e-01	0	4.18e-01	0	6.05e-01	0	1.94e-01	0	2.72e-02	0.01	2.78e-10	0.01	5.27e-01	0	7.75e-01	0	3.30e-01	0	1.10e-05	0.005	3.86e-02	0.01	1.22e-06	0.006	1.72e-02	0.01	9.55e-03	0.016	3.46e-02	0.01
ME143_pc2	1.60e-08	0.008	7.50e-02	0	2.76e-01	0	5.09e-01	0	1.02e-13	0.014	5.27e-02	0.01	2.04e-18	0.019	6.61e-01	0	1.27e-02	0.002	1.13e-01	0	3.18e-07	0.006	7.91e-01	0	1.93e-06	0.006	6.95e-01	0	1.15e-23	0.025	6.23e-01	0	3.49e-08	0.007	2.38e-02	0.01	5.62e-02	0.001	9.40e-01	0	3.72e-23	0.024	2.97e-06	0.03	1.45e-15	0.029	3.36e-07	0.04
ME180_pc3	1.11e-08	0.008	3.99e-01	0	2.30e-18	0.019	9.76e-06	0.03	2.87e-14	0.014	3.59e-14	0.08	7.71e-02	0.001	6.05e-01	0	5.94e-01	0	6.77e-02	0	9.12e-03	0.002	1.33e-01	0	6.00e-05	0.004	3.31e-01	0	2.24e-11	0.011	3.10e-02	0.01	1.07e-02	0.002	1.48e-01	0	3.37e-09	0.009	4.52e-06	0.03	7.80e-04	0.003	7.54e-02	0	3.20e-01	0.014	5.98e-01	0.08
ME27_pc3	2.68e-05	0.004	2.28e-01	0	2.66e-01	0	2.90e-01	0	1.01e-13	0.014	3.60e-02	0.01	1.35e-03	0.003	3.50e-01	0	6.55e-01	0	1.50e-01	0	9.05e-02	0.001	3.30e-02	0.01	1.47e-01	0.001	9.26e-01	0	1.84e-01	0	3.17e-01	0	6.54e-01	0	1.15e-02	0.01	4.15e-01	0	3.10e-01	0	3.85e-12	0.012	1.47e-02	0.01	3.02e-23	0.037	4.35e-03	0.02
ME163_pc2	1.09e-02	0.002	7.30e-02	0	9.79e-02	0.001	1.91e-01	0	7.59e-14	0.014	1.90e-01	0	1.28e-09	0.009	6.18e-02	0.01	5.63e-01	0	2.52e-01	0	2.98e-01	0	2.42e-01	0	2.35e-11	0.011	2.04e-01	0	5.21e-02	0.001	1.43e-02	0.01	1.11e-07	0.007	1.63e-01	0	3.40e-01	0	6.84e-01	0	4.76e-04	0.003	1.40e-03	0.01	2.38e-01	0.014	2.58e-03	0.02
ME208_pc2	8.21e-03	0.002	6.15e-02	0.01	3.91e-01	0	7.57e-02	0	3.33e-14	0.014	2.05e-01	0	6.14e-05	0.004	4.73e-01	0	4.93e-03	0.002	8.96e-01	0	5.38e-01	0	9.90e-01	0	2.00e-38	0.041	7.10e-07	0.03	3.65e-28	0.03	2.23e-04	0.02	2.29e-34	0.036	6.15e-06	0.03	3.33e-01	0	9.64e-02	0	3.09e-04	0.003	2.65e-02	0.01	1.42e-10	0.024	4.23e-02	0.01
ME174_pc1	7.66e-01	0	6.80e-01	0	3.49e-01	0	4.68e-01	0	4.08e-14	0.014	4.76e-01	0	4.68e-01	0	5.59e-01	0	6.01e-01	0	5.78e-01	0	5.18e-01	0	5.78e-01	0	2.37e-06	0.005	2.47e-01	0	5.71e-09	0.008	1.40e-01	0	1.86e-01	0	2.23e-02	0.01	5.42e-01	0	8.58e-02	0	1.01e-01	0.001	5.40e-05	0.02	4.15e-01	0.014	7.14e-05	0.02
ME111_pc2	2.46e-21	0.022	9.19e-04	0.02	3.66e-22	0.023	2.34e-03	0.01	3.53e-13	0.013	2.24e-05	0.03	2.86e-24	0.025	2.22e-02	0.01	9.05e-04	0.003	6.08e-04	0.02	1.59e-07	0.007	1.07e-02	0.01	9.39e-02	0.001	9.22e-01	0	1.37e-22	0.024	2.81e-05	0.03	3.84e-10	0.01	3.16e-02	0.01	1.99e-09	0.01	9.86e-03	0.01	1.63e-12	0.012	1.61e-01	0	5.02e-07	0.019	2.86e-02	0.03
ME202_pc1	5.58e-11	0.011	4.93e-01	0	3.63e-01	0	1.89e-01	0	8.62e-13	0.013	3.10e-02	0.01	2.74e-01	0	2.59e-01	0	8.59e-02	0.001	4.74e-02	0.01	8.32e-02	0.001	2.06e-01	0	2.09e-66	0.071	1.46e-05	0.03	4.66e-43	0.046	5.28e-04	0.02	3.14e-03	0.002	1.83e-01	0	2.09e-05	0.005	8.77e-04	0.02	9.29e-09	0.008	8.49e-04	0.02	1.30e-17	0.03	1.58e-04	0.03
ME38_pc1	1.10e-18	0.019	9.00e-03	0.01	9.95e-02	0.001	8.65e-01	0	1.01e-12	0.012	1.60e-03	0.01	5.21e-01	0	5.52e-02	0.01	2.53e-01	0	5.31e-01	0	1.05e-08	0.008	5.87e-01	0	1.85e-07	0.007	2.01e-02	0.01	7.06e-01	0	4.38e-02	0.01	1.06e-07	0.007	1.41e-01	0	6.61e-03	0.002	1.03e-03	0.02	1.89e-03	0.002	4.08e-01	0	3.76e-01	0.013	7.70e-01	0.01
ME75_pc3	4.88e-15	0.015	4.27e-01	0	8.81e-06	0.005	3.39e-01	0	1.04e-12	0.012	9.23e-01	0	7.96e-21	0.021	5.50e-01	0	3.06e-02	0.001	8.39e-01	0	1.79e-01	0	2.49e-01	0	9.49e-01	0	3.12e-02	0.01	3.05e-02	0.001	3.13e-02	0.01	9.31e-01	0	8.59e-04	0.02	2.06e-02	0.001	1.01e-01	0	9.56e-05	0.004	3.69e-02	0.01	8.38e-02	0.013	3.57e-02	0.01
ME118_pc2	1.12e-12	0.012	9.81e-01	0	1.32e-12	0.012	1.89e-02	0.01	3.00e-12	0.012	9.63e-02	0	8.19e-01	0	8.16e-04	0.02	2.70e-03	0.002	3.64e-01	0	6.07e-01	0	8.84e-01	0	1.07e-02	0.002	2.20e-04	0.02	8.20e-04	0.003	8.60e-01	0	5.08e-01	0	1.61e-01	0	3.24e-01	0	3.17e-02	0.01	7.28e-01	0	8.03e-04	0.02	6.32e-03	0.014	1.85e-03	0.02
ME128_pc2	4.68e-12	0.012	7.33e-01	0	1.32e-04	0.004	7.63e-02	0	3.76e-12	0.012	3.45e-01	0	1.41e-01	0.001	3.72e-02	0.01	9.11e-01	0	3.12e-01	0	4.88e-01	0	5.20e-01	0	2.01e-03	0.002	8.02e-01	0	9.64e-08	0.007	3.60e-01	0	7.73e-01	0	1.99e-01	0	8.78e-01	0	1.67e-03	0.01	6.84e-04	0.003	7.25e-01	0	2.10e-01	0.012	6.02e-01	0
ME110_pc1	2.95e-47	0.05	3.03e-05	0.02	2.92e-03	0.002	1.57e-03	0.01	4.10e-11	0.011	3.86e-25	0.14	3.47e-46	0.049	3.73e-06	0.03	6.27e-01	0	3.65e-04	0.02	6.31e-02	0.001	5.87e-01	0	1.45e-182	0.186	2.96e-25	0.14	1.20e-134	0.141	3.27e-12	0.07	8.17e-09	0.008	8.98e-02	0	1.14e-08	0.009	3.29e-01	0	5.39e-52	0.055	4.79e-01	0	2.57e-43	0.056	7.76e-03	0.15
ME161_pc2	2.11e-45	0.048	1.18e-08	0.05	3.36e-03	0.002	5.10e-01	0	9.99e-12	0.011	8.84e-02	0	1.11e-01	0.001	8.53e-04	0.02	1.62e-01	0	2.35e-01	0	6.30e-01	0	2.61e-01	0	4.49e-08	0.007	4.48e-01	0	9.27e-01	0	8.12e-01	0	4.45e-01	0	3.24e-01	0	3.21e-09	0.009	1.54e-02	0.01	4.03e-03	0.002	9.74e-02	0	4.54e-01	0.012	1.66e-01	0.01
ME120_pc1	1.73e-09	0.009	6.56e-03	0.01	7.05e-19	0.019	1.57e-01	0	1.31e-11	0.011	8.59e-01	0	1.50e-59	0.063	9.40e-01	0	1.21e-01	0.001	8.44e-01	0	7.40e-09	0.008	3.53e-01	0	2.56e-93	0.099	8.26e-01	0	8.43e-89	0.095	1.88e-03	0.01	2.98e-39	0.042	2.51e-03	0.01	1.24e-02	0.002	2.75e-03	0.01	4.29e-01	0	2.95e-04	0.02	1.47e-01	0.012	2.12e-04	0.02
ME106_pc2	2.05e-07	0.007	5.11e-01	0	1.06e-01	0.001	1.27e-01	0	2.57e-11	0.011	1.42e-08	0.05	1.98e-04	0.003	6.96e-01	0	5.24e-02	0.001	8.01e-01	0	7.20e-02	0.001	4.52e-01	0	7.18e-07	0.006	2.18e-02	0.01	1.46e-11	0.011	4.93e-01	0	5.03e-01	0	6.29e-01	0	8.25e-01	0	1.16e-03	0.02	3.68e-04	0.003	4.51e-02	0.01	1.28e-01	0.012	2.01e-03	0.06
ME35_pc1	2.24e-03	0.002	2.07e-01	0	5.27e-09	0.008	8.11e-03	0.01	1.28e-11	0.011	3.79e-11	0.06	1.16e-04	0.004	5.71e-01	0	1.97e-03	0.002	3.36e-01	0	8.60e-03	0.002	6.95e-02	0	6.13e-07	0.006	3.59e-03	0.01	2.88e-01	0	3.55e-04	0.02	6.27e-02	0.001	9.93e-01	0	7.56e-02	0.001	1.79e-01	0	4.25e-01	0	2.63e-01	0	1.49e-01	0.012	9.98e-01	0.06
ME159_pc1	7.83e-02	0.001	2.78e-01	0	1.34e-04	0.004	5.12e-01	0	2.64e-11	0.011	5.03e-02	0.01	2.84e-01	0	6.27e-02	0	8.67e-01	0	5.50e-01	0	1.12e-01	0.001	8.80e-02	0	3.07e-03	0.002	7.06e-01	0	2.88e-01	0	3.69e-01	0	2.89e-01	0	2.31e-01	0	5.04e-01	0	4.75e-01	0	4.56e-06	0.005	3.39e-03	0.01	9.19e-03	0.013	8.79e-04	0.02
ME203_pc1	8.07e-02	0.001	7.10e-04	0.02	4.93e-03	0.002	1.41e-01	0	4.71e-11	0.011	7.87e-04	0.02	3.38e-13	0.013	9.88e-01	0	1.40e-03	0.003	1.22e-04	0.02	3.25e-05	0.004	5.88e-03	0.01	3.94e-47	0.05	1.04e-02	0.01	2.79e-35	0.038	3.91e-01	0	2.98e-06	0.005	1.34e-08	0.05	2.73e-02	0.001	4.92e-03	0.01	1.01e-33	0.036	7.93e-01	0	6.19e-52	0.065	7.48e-01	0.02
ME204_pc1	6.07e-01	0	3.81e-02	0.01	5.60e-04	0.003	7.41e-01	0	1.90e-11	0.011	8.25e-01	0	2.07e-02	0.001	6.43e-02	0	6.38e-01	0	4.76e-01	0	1.70e-04	0.003	8.77e-01	0	8.91e-01	0	1.83e-01	0	2.11e-02	0.001	8.64e-01	0	4.54e-02	0.001	2.71e-02	0.01	3.49e-01	0	3.44e-01	0	1.18e-03	0.003	1.02e-01	0	2.42e-01	0.011	8.92e-02	0
ME12_pc1	5.56e-43	0.046	9.24e-02	0	3.38e-03	0.002	4.75e-01	0	8.18e-11	0.01	9.52e-01	0	2.15e-01	0	1.52e-03	0.01	1.53e-02	0.001	8.01e-01	0	1.45e-09	0.009	7.22e-01	0	3.28e-07	0.006	1.81e-01	0	8.75e-08	0.007	6.72e-03	0.01	4.59e-13	0.013	2.19e-04	0.02	7.16e-07	0.007	4.48e-02	0.01	1.40e-07	0.007	8.70e-01	0	7.23e-04	0.013	8.76e-01	0
ME81_pc1	2.88e-29	0.031	5.26e-06	0.03	4.02e-16	0.016	5.83e-04	0.02	4.90e-10	0.01	5.54e-05	0.02	1.83e-13	0.013	1.40e-02	0.01	3.25e-01	0	2.17e-01	0	2.64e-06	0.005	2.96e-04	0.02	7.72e-01	0	5.14e-02	0.01	1.18e-32	0.035	3.91e-02	0.01	4.86e-12	0.012	1.73e-05	0.03	8.86e-04	0.003	6.87e-02	0	5.82e-02	0.001	7.28e-01	0	3.86e-05	0.014	7.26e-01	0.02
ME37_pc2	3.92e-17	0.017	8.16e-02	0	2.97e-07	0.006	3.03e-01	0	2.14e-10	0.01	3.50e-02	0.01	1.78e-01	0	2.36e-03	0.01	6.34e-01	0	2.40e-01	0	4.36e-01	0	6.53e-01	0	2.59e-10	0.01	4.05e-01	0	5.11e-01	0	8.26e-02	0	8.25e-01	0	4.37e-02	0.01	1.55e-04	0.004	8.79e-01	0	1.17e-32	0.034	3.77e-03	0.01	1.73e-25	0.036	8.97e-04	0.02
ME186_pc2	4.96e-16	0.016	8.92e-01	0	3.41e-03	0.002	1.02e-01	0	3.21e-10	0.01	3.75e-02	0.01	6.90e-01	0	9.78e-01	0	2.02e-02	0.001	2.72e-01	0	2.51e-05	0.004	6.76e-01	0	7.11e-23	0.024	6.06e-04	0.02	7.15e-05	0.004	1.08e-04	0.02	2.63e-24	0.025	6.08e-13	0.07	2.43e-06	0.006	2.22e-02	0.01	5.65e-04	0.003	7.70e-01	0	1.27e-01	0.01	9.47e-01	0.01
ME108_pc1	1.84e-04	0.003	1.41e-02	0.01	8.14e-06	0.005	1.73e-01	0	3.66e-10	0.01	1.88e-01	0	2.77e-02	0.001	4.19e-01	0	5.42e-02	0.001	7.80e-01	0	1.19e-02	0.002	5.38e-01	0	3.36e-05	0.004	1.14e-01	0	5.13e-04	0.003	1.94e-02	0.01	7.76e-01	0	8.51e-01	0	2.66e-01	0	2.78e-02	0.01	7.86e-01	0	1.58e-04	0.02	1.60e-02	0.011	4.66e-05	0.03
ME149_pc1	3.68e-02	0.001	2.83e-01	0	8.25e-02	0.001	3.05e-01	0	2.97e-10	0.01	4.71e-02	0.01	4.91e-01	0	2.26e-03	0.01	8.98e-01	0	7.30e-01	0	3.16e-01	0	4.52e-01	0	8.84e-01	0	6.24e-01	0	4.79e-05	0.004	2.76e-01	0	3.55e-10	0.01	2.53e-05	0.03	4.53e-03	0.002	9.36e-02	0	5.26e-01	0	5.44e-01	0	5.06e-03	0.012	3.35e-01	0.01
ME207_pc1	2.79e-01	0	1.13e-01	0	2.72e-02	0.001	7.15e-01	0	2.69e-10	0.01	2.29e-01	0	6.93e-04	0.003	7.67e-01	0	4.04e-01	0	1.63e-01	0	6.84e-02	0.001	2.03e-01	0	1.17e-50	0.054	3.07e-10	0.06	2.36e-63	0.068	7.20e-07	0.03	2.48e-02	0.001	9.45e-01	0	3.47e-01	0	7.43e-01	0	1.75e-09	0.009	2.18e-02	0.01	1.31e-17	0.028	1.11e-02	0.01
ME67_pc3	2.46e-01	0	4.56e-01	0	3.41e-08	0.008	4.67e-04	0.02	7.66e-11	0.01	2.17e-05	0.03	1.39e-03	0.003	1.25e-05	0.03	3.04e-06	0.005	8.98e-01	0	2.21e-02	0.001	8.38e-01	0	2.89e-02	0.001	8.16e-02	0	1.48e-05	0.005	7.76e-01	0	7.68e-27	0.028	4.41e-07	0.04	8.02e-01	0	1.34e-01	0	2.56e-05	0.004	8.56e-01	0	2.42e-11	0.021	3.51e-01	0.03
ME161_pc1	3.75e-51	0.054	6.17e-09	0.05	4.04e-01	0	1.35e-01	0	1.62e-09	0.009	6.44e-01	0	2.85e-26	0.027	3.34e-04	0.02	3.00e-01	0	3.44e-01	0	1.48e-05	0.005	1.54e-01	0	4.80e-24	0.025	6.72e-01	0	1.10e-05	0.005	4.58e-02	0.01	7.96e-29	0.03	6.83e-07	0.04	8.23e-03	0.002	1.47e-01	0	8.98e-02	0.001	8.80e-01	0	8.10e-01	0.009	8.15e-01	0
ME44_pc2	1.15e-14	0.015	2.09e-03	0.01	4.42e-04	0.003	4.30e-04	0.02	5.37e-10	0.009	7.89e-10	0.05	3.40e-10	0.01	7.41e-01	0	5.30e-01	0	9.51e-01	0	1.81e-02	0.001	5.42e-01	0	2.52e-15	0.015	2.42e-01	0	4.72e-09	0.009	5.82e-02	0.01	5.33e-01	0	9.51e-03	0.01	1.07e-01	0.001	1.38e-01	0	9.95e-09	0.008	1.93e-03	0.01	2.47e-16	0.026	3.26e-02	0.06
ME89_pc1	6.95e-11	0.01	2.62e-04	0.02	2.68e-01	0	6.20e-01	0	3.33e-09	0.009	2.13e-01	0	7.30e-49	0.052	6.21e-06	0.03	1.73e-01	0	5.98e-01	0	4.50e-03	0.002	7.70e-02	0	3.60e-36	0.038	6.72e-01	0	8.43e-33	0.035	5.97e-01	0	1.50e-18	0.019	1.32e-01	0	9.18e-03	0.002	3.12e-01	0	1.55e-36	0.039	1.19e-02	0.01	8.38e-30	0.04	5.53e-03	0.01
ME70_pc3	2.50e-06	0.005	1.26e-01	0	1.57e-03	0.002	3.56e-01	0	9.58e-10	0.009	2.47e-01	0	6.31e-02	0.001	6.12e-01	0	1.66e-02	0.001	9.96e-01	0	5.29e-08	0.007	6.59e-01	0	9.70e-01	0	8.56e-01	0	1.48e-09	0.009	1.02e-02	0.01	1.02e-14	0.015	1.94e-01	0	1.19e-01	0.001	7.92e-01	0	1.27e-11	0.011	9.82e-04	0.02	3.41e-07	0.016	3.83e-04	0.02
ME137_pc3	2.97e-05	0.004	9.64e-02	0	6.42e-01	0	5.38e-01	0	3.02e-09	0.009	4.02e-05	0.02	9.77e-01	0	7.79e-01	0	3.45e-01	0	9.12e-01	0	6.28e-01	0	4.95e-01	0	8.23e-01	0	1.43e-01	0	2.46e-01	0	9.43e-01	0	6.20e-02	0.001	5.72e-01	0	2.95e-01	0	2.41e-04	0.02	2.57e-05	0.004	1.99e-02	0.01	1.42e-02	0.01	1.82e-03	0.04
ME129_pc2	1.23e-01	0.001	5.61e-01	0	2.81e-02	0.001	4.42e-03	0.01	1.21e-09	0.009	2.78e-25	0.14	7.45e-30	0.031	2.43e-04	0.02	6.56e-01	0	4.60e-02	0.01	1.65e-02	0.001	1.02e-01	0	9.25e-58	0.061	4.56e-04	0.02	2.33e-103	0.11	1.90e-09	0.05	6.08e-01	0	7.45e-07	0.03	9.92e-01	0	1.73e-03	0.01	4.24e-38	0.04	1.87e-02	0.01	5.17e-31	0.041	4.91e-01	0.15
ME96_pc1	3.58e-01	0	1.25e-02	0.01	8.79e-02	0.001	1.92e-01	0	2.74e-09	0.009	2.72e-01	0	8.04e-01	0	1.54e-01	0	3.25e-03	0.002	6.84e-01	0	1.80e-01	0	2.38e-03	0.01	3.03e-01	0	3.40e-01	0	7.15e-02	0.001	2.54e-02	0.01	1.92e-01	0	1.18e-02	0.01	7.95e-01	0	8.47e-01	0	3.35e-02	0.001	3.69e-01	0	8.08e-01	0.009	4.72e-01	0
ME48_pc3	2.35e-83	0.088	3.23e-20	0.12	2.51e-01	0	9.01e-02	0	6.13e-09	0.008	3.77e-01	0	3.64e-01	0	5.00e-01	0	1.18e-07	0.007	6.25e-01	0	8.67e-16	0.016	4.17e-01	0	3.90e-36	0.038	4.69e-04	0.02	1.24e-04	0.004	4.66e-01	0	1.75e-39	0.042	1.38e-05	0.03	1.03e-02	0.002	2.45e-01	0	6.57e-01	0	1.46e-01	0	1.35e-01	0.009	1.87e-01	0
ME28_pc1	1.52e-72	0.077	3.48e-13	0.07	9.02e-03	0.002	2.61e-03	0.01	8.73e-09	0.008	9.40e-04	0.02	3.83e-14	0.014	2.64e-03	0.01	4.24e-01	0	2.37e-02	0.01	3.44e-32	0.034	3.09e-02	0.01	1.20e-07	0.007	7.23e-01	0	4.95e-02	0.001	1.22e-04	0.02	5.15e-40	0.042	1.18e-01	0	2.36e-02	0.001	7.27e-02	0	3.08e-15	0.015	6.85e-04	0.02	1.59e-10	0.018	3.90e-03	0.03
ME99_pc3	3.25e-54	0.058	5.17e-11	0.06	6.02e-02	0.001	1.08e-03	0.02	2.10e-08	0.008	3.57e-05	0.02	8.87e-01	0	9.64e-03	0.01	6.12e-01	0	8.94e-01	0	5.51e-04	0.003	3.30e-03	0.01	1.18e-01	0.001	4.58e-01	0	1.22e-11	0.011	2.03e-08	0.04	8.53e-02	0.001	9.00e-01	0	2.88e-10	0.011	7.68e-05	0.02	1.21e-05	0.005	9.32e-03	0.01	6.10e-11	0.018	5.24e-02	0.03
ME21_pc1	3.75e-07	0.006	2.21e-08	0.04	2.46e-01	0	8.77e-01	0	4.66e-09	0.008	1.67e-04	0.02	8.19e-104	0.109	7.32e-03	0.01	1.81e-02	0.001	4.58e-02	0.01	1.51e-08	0.008	2.75e-01	0	2.34e-87	0.093	2.44e-07	0.04	5.06e-102	0.108	1.09e-02	0.01	9.65e-18	0.018	5.73e-02	0.01	1.94e-04	0.004	2.12e-02	0.01	5.70e-05	0.004	9.75e-01	0	3.96e-10	0.018	4.88e-01	0.02
ME128_pc1	2.48e-05	0.004	5.21e-01	0	6.99e-02	0.001	2.17e-01	0	1.04e-08	0.008	6.22e-05	0.02	3.66e-01	0	1.40e-01	0	8.41e-01	0	6.39e-01	0	8.91e-02	0.001	4.34e-01	0	2.51e-01	0	7.01e-01	0	8.58e-02	0.001	1.01e-01	0	1.13e-05	0.005	2.10e-01	0	3.25e-01	0	5.19e-01	0	5.51e-02	0.001	6.30e-02	0	9.22e-01	0.008	2.29e-01	0.02
ME187_pc1	8.77e-02	0.001	1.55e-02	0.01	1.86e-14	0.014	6.10e-01	0	1.32e-08	0.008	2.60e-01	0	8.43e-05	0.004	1.27e-01	0	2.82e-03	0.002	2.44e-01	0	8.64e-07	0.006	8.44e-01	0	2.07e-47	0.05	9.21e-03	0.01	2.02e-11	0.011	1.25e-02	0.01	1.22e-50	0.054	2.62e-08	0.04	4.10e-01	0	4.16e-03	0.01	2.10e-04	0.003	1.90e-01	0	4.51e-02	0.009	2.57e-01	0
ME46_pc2	1.10e-01	0.001	4.10e-01	0	5.60e-01	0	1.09e-09	0.05	3.32e-08	0.008	1.01e-06	0.03	7.36e-01	0	7.77e-01	0	8.42e-03	0.002	4.06e-01	0	2.27e-03	0.002	9.07e-01	0	8.26e-10	0.009	3.14e-02	0.01	5.49e-08	0.007	2.64e-04	0.02	3.58e-01	0	6.05e-01	0	3.99e-01	0	6.26e-01	0	8.53e-01	0	8.18e-07	0.03	9.48e-02	0.008	2.54e-05	0.06
ME159_pc2	2.58e-01	0	1.99e-02	0.01	1.44e-02	0.001	7.90e-01	0	8.78e-09	0.008	9.77e-01	0	8.61e-01	0	8.14e-01	0	8.07e-01	0	9.96e-01	0	4.72e-01	0	1.45e-01	0	2.06e-03	0.002	1.88e-04	0.02	7.64e-02	0.001	1.50e-01	0	1.05e-02	0.002	9.05e-02	0	2.81e-02	0.001	1.20e-02	0.01	2.63e-03	0.002	8.68e-01	0	2.14e-01	0.009	8.62e-01	0
ME192_pc2	2.43e-01	0	3.20e-02	0.01	3.57e-05	0.004	1.75e-02	0.01	8.37e-09	0.008	1.51e-01	0	1.46e-01	0.001	1.89e-01	0	5.22e-02	0.001	8.35e-03	0.01	8.44e-01	0	8.12e-02	0	1.46e-01	0.001	2.05e-03	0.01	5.58e-08	0.007	3.91e-01	0	8.21e-01	0	9.82e-02	0	1.71e-05	0.005	4.22e-01	0	9.05e-01	0	8.46e-03	0.01	6.88e-02	0.009	3.41e-03	0.02
ME110_pc2	2.35e-68	0.073	4.71e-14	0.08	2.81e-01	0	4.87e-02	0.01	1.35e-07	0.007	9.22e-01	0	1.56e-21	0.022	1.88e-04	0.02	1.67e-01	0	2.07e-01	0	1.91e-07	0.007	7.61e-01	0	2.85e-82	0.087	2.90e-10	0.06	1.94e-16	0.017	1.03e-02	0.01	9.51e-36	0.038	6.84e-01	0	8.39e-01	0	1.49e-01	0	9.70e-05	0.004	1.39e-03	0.01	3.28e-09	0.015	1.11e-03	0.02
ME92_pc1	1.58e-37	0.04	2.06e-01	0	2.74e-13	0.013	9.17e-02	0	8.34e-08	0.007	3.17e-03	0.01	0.00e+00	0.411	2.02e-70	0.37	7.67e-01	0	6.41e-01	0	7.48e-19	0.019	1.54e-01	0	5.52e-183	0.186	1.18e-14	0.08	4.97e-111	0.117	3.26e-07	0.04	7.53e-134	0.139	3.63e-10	0.06	1.18e-05	0.005	3.35e-01	0	8.01e-01	0	3.93e-02	0.01	3.77e-02	0.008	8.68e-03	0.02
ME26_pc1	1.15e-28	0.03	4.75e-01	0	3.56e-03	0.002	4.16e-02	0.01	8.88e-08	0.007	4.14e-06	0.03	1.50e-03	0.002	1.20e-02	0.01	7.39e-01	0	6.89e-01	0	1.41e-02	0.001	2.42e-01	0	1.47e-13	0.013	1.37e-01	0	4.50e-01	0	1.61e-01	0	1.51e-09	0.009	6.80e-01	0	6.05e-02	0.001	2.91e-01	0	4.48e-09	0.008	9.64e-23	0.13	1.10e-05	0.012	2.54e-20	0.14
ME78_pc1	2.95e-15	0.015	2.93e-01	0	2.32e-05	0.004	6.56e-01	0	1.87e-07	0.007	6.75e-01	0	3.10e-15	0.015	9.63e-01	0	7.50e-06	0.005	1.22e-01	0	4.32e-03	0.002	7.94e-01	0	5.12e-20	0.021	4.25e-01	0	1.58e-20	0.021	6.60e-02	0	6.32e-05	0.004	4.40e-01	0	5.84e-12	0.013	4.39e-02	0.01	7.33e-07	0.006	7.89e-01	0	2.26e-12	0.019	7.31e-01	0
ME146_pc3	3.09e-04	0.003	1.32e-01	0	3.23e-02	0.001	7.12e-01	0	2.53e-07	0.007	7.20e-01	0	3.00e-01	0	4.40e-01	0	2.83e-02	0.001	2.09e-01	0	6.97e-02	0.001	5.66e-01	0	7.50e-01	0	9.94e-01	0	4.66e-02	0.001	1.67e-01	0	8.16e-01	0	5.57e-01	0	8.68e-04	0.003	8.50e-01	0	4.24e-04	0.003	1.30e-01	0	4.68e-02	0.008	1.41e-01	0
ME33_pc2	5.04e-02	0.001	1.97e-02	0.01	8.38e-02	0.001	2.18e-06	0.03	4.68e-08	0.007	7.46e-14	0.08	2.12e-07	0.007	4.34e-02	0.01	1.26e-01	0.001	5.96e-02	0.01	7.64e-04	0.003	1.65e-02	0.01	4.30e-01	0	7.98e-01	0	1.26e-02	0.002	1.61e-01	0	1.58e-10	0.01	2.47e-02	0.01	7.76e-02	0.001	3.20e-01	0	3.23e-06	0.005	7.93e-01	0	2.07e-03	0.01	2.91e-01	0.08
ME125_pc1	3.30e-01	0	8.04e-01	0	9.30e-01	0	3.59e-01	0	7.83e-08	0.007	3.57e-08	0.04	9.24e-02	0.001	9.75e-01	0	8.55e-01	0	4.96e-01	0	2.09e-04	0.003	8.05e-01	0	9.49e-06	0.005	1.05e-02	0.01	3.55e-18	0.019	1.27e-03	0.01	2.60e-09	0.009	2.04e-04	0.02	3.29e-04	0.003	1.61e-02	0.01	5.34e-34	0.036	4.31e-03	0.01	2.93e-28	0.037	7.94e-05	0.06
ME182_pc1	2.28e-01	0	4.42e-02	0.01	9.26e-05	0.004	3.83e-02	0.01	9.73e-08	0.007	3.12e-01	0	4.54e-01	0	1.88e-03	0.01	2.71e-01	0	2.72e-01	0	2.41e-03	0.002	5.19e-01	0	3.05e-06	0.005	2.69e-01	0	8.91e-29	0.03	3.06e-01	0	1.55e-10	0.01	6.64e-01	0	3.39e-04	0.003	2.75e-01	0	3.27e-11	0.011	5.36e-05	0.02	1.86e-07	0.014	8.79e-05	0.02
ME138_pc1	5.44e-47	0.05	1.36e-12	0.07	1.83e-03	0.002	7.62e-01	0	8.05e-07	0.006	1.25e-06	0.03	4.42e-11	0.011	2.17e-03	0.01	8.38e-06	0.005	3.20e-04	0.02	5.40e-01	0	4.13e-02	0.01	7.87e-38	0.04	2.72e-11	0.06	4.74e-31	0.033	1.76e-05	0.03	5.57e-02	0.001	1.49e-02	0.01	2.68e-01	0	2.00e-03	0.01	7.40e-12	0.012	3.67e-01	0	2.51e-08	0.014	7.40e-02	0.04
ME54_pc1	8.89e-30	0.031	3.93e-06	0.03	2.80e-05	0.004	8.87e-02	0	2.14e-06	0.006	4.08e-01	0	1.84e-04	0.003	2.72e-01	0	4.77e-01	0	6.01e-01	0	5.03e-01	0	2.43e-02	0.01	9.41e-01	0	5.29e-01	0	5.75e-12	0.012	2.82e-04	0.02	9.12e-02	0.001	6.51e-01	0	1.46e-01	0.001	9.03e-03	0.01	1.36e-01	0.001	7.07e-01	0	1.47e-03	0.008	5.99e-01	0
ME189_pc1	7.57e-02	0.001	2.75e-01	0	6.46e-04	0.003	3.77e-02	0.01	2.23e-06	0.006	1.70e-05	0.03	1.35e-03	0.003	6.29e-01	0	8.47e-01	0	1.87e-01	0	4.11e-01	0	3.86e-01	0	9.49e-01	0	8.98e-01	0	6.74e-01	0	9.11e-01	0	3.77e-02	0.001	1.47e-02	0.01	5.65e-01	0	7.05e-01	0	8.36e-02	0.001	8.61e-01	0	8.16e-01	0.006	5.64e-01	0.03
ME15_pc2	2.66e-01	0	2.44e-03	0.01	1.10e-01	0.001	7.07e-01	0	1.35e-06	0.006	4.85e-02	0.01	3.62e-15	0.015	4.68e-02	0.01	9.60e-01	0	7.52e-01	0	4.69e-01	0	2.94e-01	0	1.35e-12	0.012	5.97e-01	0	2.84e-45	0.048	1.62e-05	0.03	1.73e-12	0.012	1.56e-01	0	7.83e-01	0	7.33e-02	0	6.37e-01	0	3.18e-01	0	2.58e-01	0.006	1.74e-01	0.01
ME55_pc1	5.23e-183	0.186	3.02e-16	0.09	6.25e-01	0	2.98e-01	0	3.42e-06	0.005	2.23e-07	0.04	5.92e-75	0.08	1.58e-04	0.02	3.06e-01	0	1.68e-02	0.01	1.21e-16	0.017	2.36e-01	0	8.68e-195	0.197	3.11e-14	0.08	6.39e-52	0.056	6.95e-04	0.02	6.29e-51	0.054	6.45e-01	0	2.18e-05	0.005	9.86e-01	0	1.74e-14	0.014	8.79e-02	0	2.78e-22	0.028	7.29e-03	0.05
ME127_pc2	1.57e-75	0.08	3.28e-10	0.06	7.08e-01	0	1.11e-01	0	2.99e-06	0.005	1.03e-06	0.03	9.40e-01	0	1.48e-01	0	1.30e-02	0.002	2.09e-02	0.01	1.39e-02	0.001	2.56e-01	0	4.46e-25	0.026	7.68e-04	0.02	1.38e-04	0.004	2.73e-01	0	1.67e-23	0.024	1.22e-04	0.02	2.20e-01	0	6.37e-06	0.03	1.13e-03	0.003	5.78e-03	0.01	6.22e-02	0.006	4.73e-02	0.04
ME133_pc2	2.82e-37	0.039	4.44e-02	0.01	6.95e-02	0.001	5.81e-01	0	6.96e-06	0.005	2.30e-01	0	7.71e-01	0	1.54e-01	0	1.66e-01	0	3.19e-01	0	1.61e-02	0.001	6.94e-01	0	8.10e-13	0.013	9.82e-01	0	8.57e-04	0.003	6.19e-01	0	3.88e-23	0.024	5.96e-04	0.02	4.24e-01	0	7.10e-05	0.02	5.21e-02	0.001	9.34e-01	0	5.91e-01	0.005	9.00e-01	0
ME8_pc1	5.09e-33	0.035	7.23e-04	0.02	1.49e-01	0.001	2.74e-05	0.03	9.61e-06	0.005	5.54e-03	0.01	1.04e-05	0.005	2.66e-02	0.01	8.77e-06	0.005	3.69e-01	0	2.12e-02	0.001	1.63e-01	0	1.44e-37	0.04	1.02e-03	0.02	1.85e-03	0.002	6.27e-01	0	9.68e-142	0.147	8.63e-46	0.25	6.30e-01	0	1.43e-02	0.01	4.90e-02	0.001	1.21e-01	0	3.45e-04	0.008	2.73e-01	0.01
ME114_pc3	1.46e-16	0.017	3.24e-03	0.01	7.73e-08	0.007	4.49e-01	0	5.75e-06	0.005	4.89e-01	0	1.32e-13	0.013	1.43e-03	0.01	4.28e-01	0	1.00e-01	0	8.63e-02	0.001	2.27e-01	0	1.49e-16	0.017	3.83e-05	0.02	7.10e-52	0.056	3.28e-10	0.06	9.37e-01	0	3.96e-01	0	1.12e-01	0.001	8.34e-01	0	8.14e-16	0.016	7.72e-04	0.02	3.09e-12	0.017	1.00e-03	0.02
ME177_pc1	5.06e-13	0.013	4.13e-02	0.01	1.42e-06	0.006	1.26e-01	0	4.18e-06	0.005	1.13e-01	0	9.67e-05	0.004	1.65e-01	0	1.88e-01	0	8.15e-01	0	6.19e-04	0.003	3.14e-01	0	1.34e-116	0.122	1.30e-09	0.05	4.16e-03	0.002	5.15e-01	0	1.64e-150	0.155	5.81e-38	0.21	8.00e-01	0	5.79e-01	0	2.47e-13	0.013	9.52e-04	0.02	6.42e-10	0.015	2.08e-03	0.02
ME53_pc1	1.18e-08	0.008	1.76e-01	0	1.58e-26	0.028	1.00e-16	0.1	9.99e-06	0.005	5.22e-13	0.07	8.40e-92	0.097	3.38e-04	0.02	2.65e-01	0	2.60e-05	0.03	7.80e-06	0.005	1.02e-01	0	4.45e-17	0.017	1.96e-01	0	3.29e-01	0	1.16e-01	0	1.27e-19	0.02	8.38e-02	0	8.16e-02	0.001	3.69e-01	0	4.29e-03	0.002	1.14e-05	0.03	1.26e-01	0.005	9.03e-04	0.09
ME1_pc3	3.85e-08	0.007	1.50e-04	0.02	3.94e-01	0	1.70e-06	0.03	8.25e-06	0.005	8.21e-09	0.05	7.59e-01	0	1.81e-01	0	3.92e-01	0	8.71e-03	0.01	3.35e-02	0.001	9.39e-02	0	2.04e-08	0.008	5.44e-03	0.01	3.50e-25	0.026	3.68e-10	0.06	5.70e-06	0.005	4.71e-01	0	3.61e-05	0.005	1.42e-01	0	8.96e-01	0	5.23e-04	0.02	1.72e-01	0.005	9.98e-03	0.06
ME114_pc2	3.56e-07	0.006	7.54e-01	0	8.73e-03	0.002	1.57e-01	0	5.29e-06	0.005	1.40e-02	0.01	4.57e-01	0	5.41e-01	0	6.22e-01	0	4.85e-01	0	7.66e-02	0.001	1.97e-01	0	4.29e-03	0.002	3.63e-02	0.01	8.27e-03	0.002	1.24e-01	0	7.27e-05	0.004	5.47e-01	0	2.25e-01	0	3.07e-01	0	9.21e-01	0	1.00e-03	0.02	1.01e-01	0.006	3.53e-03	0.02
ME134_pc1	4.14e-07	0.006	1.03e-01	0	4.50e-03	0.002	4.23e-01	0	1.34e-05	0.005	2.73e-02	0.01	4.36e-19	0.02	3.99e-03	0.01	9.28e-01	0	6.19e-01	0	1.43e-03	0.003	1.90e-01	0	2.66e-15	0.015	9.56e-04	0.02	4.33e-16	0.016	9.36e-02	0	8.50e-09	0.008	5.25e-02	0.01	4.49e-01	0	4.61e-01	0	2.96e-02	0.001	5.58e-01	0	1.61e-04	0.008	3.26e-01	0.01
ME134_pc3	1.29e-05	0.005	1.55e-01	0	2.03e-01	0	3.58e-02	0.01	1.04e-05	0.005	2.87e-07	0.04	3.52e-02	0.001	5.53e-02	0.01	5.37e-01	0	8.77e-01	0	4.95e-02	0.001	4.29e-01	0	2.83e-09	0.009	2.05e-01	0	1.02e-04	0.004	3.53e-01	0	1.20e-02	0.002	2.05e-01	0	7.56e-01	0	1.33e-01	0	4.11e-02	0.001	5.50e-01	0	5.02e-01	0.005	1.28e-01	0.04
ME31_pc1	1.17e-03	0.003	1.47e-01	0	6.56e-01	0	6.27e-01	0	5.37e-06	0.005	2.32e-01	0	1.84e-02	0.001	6.80e-01	0	1.08e-03	0.003	2.46e-01	0	3.60e-01	0	3.10e-01	0	5.67e-06	0.005	8.48e-01	0	1.51e-05	0.005	9.56e-01	0	5.46e-01	0	2.80e-02	0.01	1.24e-01	0.001	5.41e-01	0	2.99e-01	0	2.80e-02	0.01	6.62e-01	0.005	1.47e-02	0.01
ME97_pc1	1.07e-01	0.001	2.97e-01	0	9.46e-01	0	2.76e-02	0.01	5.58e-06	0.005	5.04e-01	0	1.79e-02	0.001	3.00e-01	0	6.63e-01	0	1.11e-01	0	4.18e-01	0	1.31e-03	0.01	4.84e-03	0.002	2.58e-01	0	5.38e-04	0.003	2.65e-01	0	4.89e-06	0.005	3.48e-01	0	2.42e-01	0	2.30e-01	0	2.07e-06	0.006	1.59e-02	0.01	4.94e-04	0.008	1.04e-02	0.01
ME211_pc1	0.00e+00	0.685	3.47e-112	0.52	5.08e-02	0.001	6.54e-02	0	1.19e-04	0.004	7.51e-03	0.01	2.12e-14	0.014	9.21e-01	0	4.01e-05	0.004	9.57e-01	0	9.79e-30	0.031	3.19e-02	0.01	7.74e-154	0.159	1.40e-08	0.05	1.95e-15	0.016	4.76e-01	0	5.82e-61	0.065	5.45e-04	0.02	3.32e-21	0.024	8.81e-01	0	4.23e-02	0.001	3.92e-07	0.04	3.97e-01	0.004	1.53e-08	0.06
ME66_pc1	2.08e-128	0.134	6.79e-21	0.12	1.61e-01	0	5.34e-03	0.01	3.28e-05	0.004	2.36e-08	0.04	1.00e-76	0.081	4.25e-08	0.04	9.67e-02	0.001	1.16e-03	0.02	6.54e-05	0.004	9.28e-01	0	1.81e-57	0.061	1.36e-03	0.01	2.78e-24	0.025	4.64e-01	0	6.37e-16	0.016	1.33e-03	0.01	7.08e-05	0.004	7.87e-02	0	2.79e-13	0.013	6.39e-01	0	2.75e-10	0.014	6.18e-01	0.04
ME3_pc1	2.35e-111	0.117	1.44e-02	0.01	1.24e-01	0.001	4.12e-01	0	1.47e-04	0.004	3.68e-01	0	1.55e-23	0.024	2.58e-01	0	2.75e-05	0.004	9.58e-01	0	9.89e-17	0.017	8.92e-01	0	2.36e-25	0.026	9.53e-04	0.02	1.43e-01	0.001	4.56e-01	0	1.96e-115	0.121	1.08e-08	0.05	6.32e-09	0.009	8.32e-02	0	2.93e-02	0.001	5.04e-03	0.01	3.07e-01	0.004	7.18e-03	0.01
ME68_pc1	9.81e-35	0.037	4.15e-16	0.09	2.96e-02	0.001	5.75e-02	0.01	6.62e-05	0.004	7.86e-02	0	4.88e-07	0.006	4.85e-01	0	1.79e-01	0	3.20e-02	0.01	2.58e-01	0	1.63e-01	0	2.77e-05	0.004	1.42e-02	0.01	8.30e-09	0.008	1.13e-01	0	6.21e-03	0.002	3.43e-01	0	1.18e-06	0.006	5.63e-02	0.01	6.34e-32	0.034	5.89e-19	0.11	1.88e-28	0.034	2.86e-18	0.11
ME193_pc1	3.10e-30	0.032	1.36e-06	0.03	7.49e-04	0.003	4.37e-01	0	2.89e-05	0.004	5.41e-01	0	1.96e-01	0	4.52e-04	0.02	6.10e-03	0.002	6.48e-01	0	2.09e-02	0.001	6.28e-01	0	8.89e-15	0.015	3.72e-01	0	1.70e-27	0.029	3.18e-09	0.05	3.77e-09	0.009	5.71e-01	0	1.12e-01	0.001	1.38e-01	0	3.78e-02	0.001	2.06e-02	0.01	3.06e-04	0.008	1.40e-02	0.01
ME82_pc1	9.07e-26	0.027	1.17e-05	0.03	2.42e-02	0.001	2.20e-02	0.01	2.22e-05	0.004	8.22e-01	0	3.42e-01	0	7.89e-03	0.01	7.32e-01	0	4.71e-01	0	2.19e-09	0.009	9.53e-01	0	8.86e-04	0.003	4.36e-01	0	2.90e-09	0.009	9.93e-04	0.02	4.41e-17	0.017	6.62e-08	0.04	9.52e-01	0	8.38e-01	0	1.23e-18	0.019	7.51e-01	0	3.46e-15	0.02	7.78e-01	0
ME93_pc1	2.93e-26	0.027	2.06e-04	0.02	7.71e-08	0.007	2.07e-03	0.01	3.69e-05	0.004	1.67e-23	0.13	1.76e-04	0.003	6.18e-03	0.01	9.52e-03	0.002	6.27e-01	0	2.28e-08	0.008	2.89e-01	0	1.18e-33	0.036	4.12e-04	0.02	9.60e-24	0.025	5.16e-06	0.03	3.26e-11	0.011	7.06e-01	0	5.27e-02	0.001	1.84e-02	0.01	4.64e-01	0	2.95e-01	0	3.02e-02	0.005	5.04e-01	0.13
ME43_pc1	1.16e-12	0.012	8.48e-01	0	3.70e-01	0	1.99e-02	0.01	1.60e-04	0.004	2.72e-05	0.03	1.88e-13	0.013	9.37e-03	0.01	9.96e-03	0.002	7.60e-01	0	1.48e-08	0.008	8.48e-01	0	6.74e-67	0.071	1.15e-06	0.03	1.45e-17	0.018	1.85e-02	0.01	2.90e-81	0.086	1.54e-09	0.05	5.49e-04	0.003	5.68e-01	0	5.96e-08	0.007	6.19e-03	0.01	2.31e-12	0.016	3.84e-02	0.03
ME131_pc2	9.04e-05	0.004	9.61e-01	0	1.88e-01	0	1.13e-02	0.01	2.20e-05	0.004	8.28e-11	0.06	3.65e-03	0.002	2.10e-01	0	9.79e-01	0	1.34e-01	0	2.27e-03	0.002	7.06e-01	0	1.98e-40	0.043	2.45e-01	0	4.45e-29	0.031	1.20e-03	0.02	1.37e-21	0.022	4.82e-02	0.01	7.35e-01	0	2.90e-01	0	1.79e-01	0	2.28e-02	0.01	4.30e-03	0.006	3.94e-04	0.08
ME218_pc1	3.91e-04	0.003	4.14e-03	0.01	3.90e-02	0.001	3.36e-01	0	5.42e-05	0.004	1.55e-03	0.01	6.03e-01	0	4.25e-01	0	6.28e-01	0	6.50e-01	0	7.56e-01	0	2.03e-01	0	2.84e-01	0	8.51e-01	0	5.38e-02	0.001	6.24e-01	0	2.12e-01	0	3.51e-02	0.01	7.06e-01	0	9.27e-01	0	2.07e-01	0	5.97e-01	0	9.78e-01	0.004	2.73e-01	0.02
ME135_pc1	2.05e-01	0	6.79e-02	0	5.53e-01	0	5.11e-01	0	1.07e-04	0.004	2.41e-01	0	3.72e-01	0	3.13e-02	0.01	2.98e-02	0.001	3.42e-02	0.01	1.91e-03	0.002	5.60e-01	0	2.84e-12	0.012	2.87e-02	0.01	2.09e-06	0.006	6.13e-01	0	1.09e-05	0.005	3.37e-04	0.02	1.43e-04	0.004	9.45e-04	0.02	8.32e-14	0.014	6.80e-03	0.01	2.95e-20	0.024	3.13e-03	0.01
ME146_pc1	3.40e-01	0	5.70e-03	0.01	9.16e-01	0	6.44e-01	0	3.84e-05	0.004	4.37e-01	0	2.45e-02	0.001	9.18e-01	0	1.32e-02	0.002	4.39e-01	0	9.19e-07	0.006	2.05e-01	0	6.18e-01	0	1.11e-02	0.01	5.28e-02	0.001	4.61e-01	0	7.60e-09	0.008	5.03e-03	0.01	1.30e-03	0.003	5.41e-01	0	1.33e-02	0.002	1.38e-01	0	6.07e-05	0.008	1.01e-01	0
ME76_pc3	9.39e-01	0	3.82e-01	0	3.04e-01	0	4.45e-02	0.01	1.08e-04	0.004	1.47e-06	0.03	4.44e-02	0.001	3.15e-01	0	8.65e-01	0	4.17e-01	0	2.09e-02	0.001	2.15e-01	0	1.15e-01	0.001	1.56e-01	0	7.97e-01	0	8.04e-01	0	3.28e-01	0	1.21e-01	0	6.38e-03	0.002	3.89e-02	0.01	2.79e-06	0.005	6.50e-02	0	2.70e-04	0.007	2.92e-01	0.03
ME164_pc1	3.55e-64	0.068	4.08e-09	0.05	4.06e-12	0.012	9.92e-02	0	1.36e-03	0.003	3.09e-04	0.02	2.38e-02	0.001	5.84e-01	0	1.62e-01	0	6.52e-02	0	3.44e-06	0.005	9.68e-02	0	9.90e-01	0	2.25e-01	0	1.35e-02	0.002	2.20e-01	0	5.48e-02	0.001	1.28e-02	0.01	3.04e-04	0.003	3.58e-02	0.01	1.01e-12	0.012	1.36e-01	0	1.15e-10	0.013	3.72e-01	0.02
ME2_pc1	5.14e-44	0.047	5.27e-04	0.02	7.52e-01	0	1.41e-03	0.01	6.27e-04	0.003	3.01e-01	0	2.40e-10	0.01	4.44e-03	0.01	1.12e-03	0.003	1.57e-01	0	7.98e-01	0	7.15e-02	0	1.57e-29	0.031	7.48e-08	0.04	4.25e-03	0.002	8.72e-02	0	4.64e-29	0.03	6.14e-50	0.27	6.12e-02	0.001	4.32e-02	0.01	1.07e-02	0.002	6.84e-03	0.01	1.23e-01	0.003	1.04e-02	0.01
ME114_pc1	2.63e-41	0.044	3.93e-01	0	7.38e-02	0.001	1.64e-02	0.01	8.98e-04	0.003	2.80e-05	0.03	1.39e-02	0.001	2.78e-02	0.01	5.40e-01	0	6.21e-01	0	2.75e-08	0.008	5.92e-01	0	1.73e-11	0.011	4.60e-01	0	1.93e-09	0.009	4.09e-01	0	3.92e-19	0.02	4.34e-02	0.01	6.16e-01	0	3.41e-03	0.01	4.36e-17	0.017	8.78e-01	0	9.31e-15	0.017	3.71e-01	0.03
ME16_pc3	2.61e-29	0.031	3.08e-11	0.06	1.20e-10	0.01	4.16e-01	0	1.96e-04	0.003	6.27e-01	0	1.74e-15	0.016	2.57e-01	0	2.23e-01	0	3.24e-01	0	2.05e-05	0.004	1.05e-01	0	2.08e-06	0.006	4.60e-01	0	1.72e-04	0.004	6.55e-05	0.02	4.08e-01	0	1.55e-01	0	1.23e-02	0.002	1.16e-02	0.01	2.89e-01	0	6.93e-01	0	1.74e-02	0.005	7.52e-01	0
ME16_pc2	1.33e-26	0.028	3.99e-08	0.04	8.50e-01	0	1.15e-01	0	7.22e-04	0.003	6.96e-02	0	4.29e-07	0.006	5.41e-03	0.01	1.39e-02	0.001	4.95e-01	0	3.44e-07	0.006	2.56e-01	0	4.86e-07	0.006	4.53e-02	0.01	9.43e-02	0.001	6.56e-01	0	7.21e-15	0.015	7.27e-03	0.01	8.50e-02	0.001	5.62e-01	0	3.61e-03	0.002	1.80e-01	0	2.45e-05	0.007	2.96e-01	0.01
ME84_pc2	1.14e-12	0.012	2.33e-01	0	2.47e-05	0.004	7.70e-01	0	2.86e-04	0.003	3.88e-01	0	1.42e-11	0.011	2.42e-06	0.03	2.06e-03	0.002	1.71e-01	0	8.17e-01	0	1.32e-01	0	3.10e-01	0	3.76e-01	0	2.34e-32	0.034	8.39e-02	0	1.51e-06	0.006	2.25e-02	0.01	1.21e-01	0.001	1.01e-01	0	1.71e-01	0	1.99e-03	0.01	7.53e-03	0.005	2.83e-03	0.01
ME9_pc2	1.52e-12	0.012	3.95e-02	0.01	7.65e-06	0.005	3.07e-03	0.01	6.68e-04	0.003	1.83e-04	0.02	9.54e-39	0.041	6.16e-01	0	8.58e-03	0.002	3.22e-01	0	6.18e-10	0.009	4.58e-01	0	1.20e-11	0.011	4.96e-01	0	4.17e-01	0	3.86e-01	0	1.82e-19	0.02	1.03e-03	0.02	1.41e-01	0.001	1.09e-01	0	7.15e-05	0.004	3.34e-01	0	2.32e-03	0.005	9.92e-02	0.02
ME48_pc1	3.12e-11	0.011	2.48e-01	0	4.42e-01	0	3.09e-02	0.01	2.89e-04	0.003	4.42e-03	0.01	1.08e-01	0.001	1.94e-06	0.03	1.18e-01	0.001	3.99e-01	0	1.55e-05	0.005	1.90e-01	0	3.04e-06	0.005	1.54e-01	0	2.32e-03	0.002	3.78e-02	0.01	7.51e-06	0.005	9.61e-03	0.01	4.02e-04	0.003	4.93e-01	0	1.89e-02	0.001	3.56e-03	0.01	2.09e-01	0.004	1.34e-02	0.02
ME18_pc1	5.25e-10	0.009	7.17e-02	0	2.29e-03	0.002	1.29e-01	0	1.08e-03	0.003	1.27e-02	0.01	1.38e-13	0.013	3.84e-01	0	2.61e-04	0.003	4.69e-01	0	6.77e-02	0.001	1.50e-04	0.02	4.39e-16	0.016	2.24e-04	0.02	2.12e-05	0.004	6.85e-01	0	4.89e-01	0	2.04e-02	0.01	2.06e-04	0.004	4.28e-02	0.01	1.16e-28	0.03	3.23e-08	0.04	2.46e-26	0.03	2.15e-07	0.05
ME157_pc1	4.91e-05	0.004	5.04e-02	0.01	1.10e-05	0.005	1.46e-02	0.01	7.26e-04	0.003	5.91e-02	0.01	3.37e-01	0	2.79e-01	0	9.92e-01	0	3.05e-01	0	4.48e-01	0	6.42e-01	0	2.48e-01	0	9.68e-01	0	1.38e-01	0.001	3.41e-01	0	2.59e-04	0.003	8.28e-01	0	3.43e-01	0	9.89e-01	0	6.87e-01	0	4.73e-03	0.01	4.75e-01	0.003	1.11e-02	0.01
ME158_pc2	6.73e-05	0.004	1.19e-01	0	2.73e-01	0	6.49e-03	0.01	1.31e-03	0.003	2.08e-02	0.01	2.68e-02	0.001	1.95e-01	0	9.97e-01	0	4.80e-01	0	8.30e-01	0	8.37e-01	0	7.35e-01	0	1.95e-01	0	1.29e-15	0.016	1.76e-02	0.01	9.36e-12	0.011	4.01e-01	0	6.55e-02	0.001	4.37e-01	0	4.38e-01	0	8.27e-01	0	7.91e-01	0.003	8.56e-01	0.01
ME201_pc1	4.76e-04	0.003	3.81e-01	0	2.05e-02	0.001	4.39e-03	0.01	4.33e-04	0.003	3.43e-03	0.01	2.94e-33	0.035	3.36e-04	0.02	4.77e-02	0.001	8.04e-01	0	8.58e-01	0	6.14e-02	0.01	3.49e-07	0.006	3.86e-01	0	5.51e-38	0.04	2.16e-02	0.01	2.16e-01	0	1.36e-02	0.01	8.89e-01	0	9.64e-01	0	4.98e-11	0.011	1.63e-02	0.01	3.71e-16	0.019	5.27e-02	0.02
ME104_pc3	6.91e-02	0.001	7.50e-03	0.01	1.88e-02	0.001	4.67e-01	0	3.83e-04	0.003	6.43e-03	0.01	2.14e-01	0	1.21e-03	0.02	2.46e-01	0	3.73e-01	0	5.38e-01	0	2.14e-01	0	6.41e-03	0.002	4.67e-01	0	1.45e-01	0.001	1.02e-01	0	1.48e-01	0.001	9.89e-01	0	7.46e-01	0	4.74e-04	0.02	5.62e-08	0.007	3.50e-01	0	5.74e-06	0.008	1.52e-01	0.01
ME106_pc1	1.58e-02	0.001	5.96e-01	0	4.55e-03	0.002	4.77e-02	0.01	1.23e-03	0.003	1.95e-10	0.06	1.24e-03	0.003	9.58e-01	0	9.78e-01	0	9.48e-01	0	2.99e-02	0.001	7.39e-01	0	8.23e-08	0.007	5.64e-01	0	1.03e-03	0.003	1.55e-01	0	2.34e-20	0.021	1.77e-02	0.01	8.98e-01	0	1.08e-01	0	8.80e-06	0.005	5.32e-01	0	3.15e-04	0.006	6.34e-01	0.06
ME103_pc3	5.48e-01	0	2.01e-02	0.01	4.86e-01	0	4.36e-01	0	9.32e-04	0.003	1.23e-02	0.01	7.61e-03	0.002	2.89e-02	0.01	7.62e-02	0.001	7.07e-02	0	1.22e-01	0.001	9.30e-01	0	1.75e-01	0	6.30e-04	0.02	7.63e-01	0	7.13e-01	0	6.46e-09	0.008	9.63e-03	0.01	4.94e-01	0	1.43e-03	0.01	3.15e-01	0	4.70e-01	0	2.93e-02	0.004	2.40e-01	0.01
ME76_pc1	1.88e-01	0	3.09e-01	0	3.47e-01	0	1.99e-01	0	3.25e-04	0.003	1.07e-03	0.02	1.86e-02	0.001	1.39e-02	0.01	6.85e-01	0	8.11e-01	0	5.72e-01	0	6.03e-01	0	4.56e-03	0.002	6.64e-01	0	4.10e-01	0	1.83e-02	0.01	5.04e-14	0.014	4.24e-02	0.01	8.95e-01	0	1.75e-01	0	2.75e-01	0	3.85e-02	0.01	1.79e-02	0.005	1.24e-01	0.02
ME24_pc1	1.63e-180	0.184	6.26e-56	0.3	2.55e-01	0	2.48e-01	0	8.66e-03	0.002	1.28e-01	0	1.52e-01	0.001	5.92e-01	0	5.86e-02	0.001	2.49e-02	0.01	2.57e-04	0.003	6.70e-02	0	8.23e-14	0.014	8.57e-10	0.05	4.32e-05	0.004	2.06e-04	0.02	7.31e-05	0.004	3.37e-02	0.01	1.28e-07	0.007	9.05e-01	0	2.32e-08	0.008	1.74e-08	0.04	5.43e-07	0.008	4.92e-08	0.05
ME91_pc2	4.97e-113	0.119	1.07e-21	0.12	4.75e-01	0	4.52e-01	0	2.61e-03	0.002	5.15e-02	0.01	2.41e-01	0	2.42e-01	0	1.77e-02	0.001	7.31e-02	0	1.73e-04	0.003	1.66e-03	0.01	1.87e-04	0.003	5.45e-03	0.01	2.58e-07	0.007	1.84e-05	0.03	1.78e-06	0.006	7.52e-03	0.01	7.44e-21	0.023	1.21e-17	0.1	1.20e-01	0.001	8.56e-02	0	7.85e-03	0.004	1.59e-01	0.01
ME61_pc1	3.75e-111	0.117	2.67e-20	0.12	1.39e-02	0.001	5.43e-03	0.01	4.00e-03	0.002	1.69e-06	0.03	5.43e-07	0.006	6.00e-01	0	4.23e-01	0	2.64e-01	0	1.23e-02	0.002	3.91e-02	0.01	1.76e-28	0.03	1.03e-03	0.02	1.31e-01	0.001	1.29e-03	0.01	1.78e-08	0.008	8.12e-03	0.01	5.70e-09	0.009	5.77e-03	0.01	1.90e-01	0	1.07e-25	0.15	1.84e-02	0.003	4.55e-23	0.16
ME4_pc1	4.55e-108	0.114	1.08e-05	0.03	3.19e-04	0.003	4.88e-01	0	1.13e-02	0.002	4.22e-02	0.01	1.77e-07	0.007	8.36e-01	0	6.84e-02	0.001	8.47e-01	0	4.90e-11	0.011	5.61e-02	0.01	4.06e-59	0.063	8.26e-01	0	4.27e-02	0.001	3.04e-08	0.04	1.18e-105	0.111	5.55e-42	0.23	6.25e-12	0.013	7.12e-04	0.02	1.39e-01	0.001	5.90e-02	0.01	4.78e-01	0.002	1.18e-01	0.01
ME127_pc3	5.11e-45	0.048	6.41e-01	0	1.98e-02	0.001	3.03e-02	0.01	1.25e-02	0.002	4.37e-07	0.04	4.21e-03	0.002	9.71e-01	0	9.11e-02	0.001	3.42e-01	0	3.56e-08	0.007	4.77e-01	0	1.98e-17	0.018	8.40e-01	0	1.99e-17	0.018	2.78e-03	0.01	6.43e-17	0.017	1.47e-01	0	5.45e-01	0	7.90e-02	0	1.25e-47	0.051	9.24e-03	0.01	3.92e-59	0.064	3.31e-04	0.05
ME184_pc1	3.98e-31	0.033	8.30e-07	0.03	7.40e-01	0	3.88e-01	0	9.25e-03	0.002	4.03e-01	0	5.02e-01	0	6.68e-02	0	5.95e-03	0.002	4.11e-02	0.01	3.03e-02	0.001	6.53e-02	0	4.72e-13	0.013	1.01e-03	0.02	2.55e-01	0	9.07e-01	0	5.17e-01	0	2.55e-01	0	9.24e-01	0	8.07e-01	0	9.77e-01	0	7.59e-07	0.03	3.64e-01	0.002	1.11e-06	0.03
ME149_pc3	1.98e-24	0.025	1.56e-01	0	6.31e-01	0	2.75e-01	0	1.32e-02	0.002	8.55e-06	0.03	3.38e-01	0	1.50e-01	0	2.64e-01	0	5.41e-01	0	2.77e-07	0.007	4.98e-02	0.01	1.10e-24	0.026	2.73e-04	0.02	1.57e-24	0.026	1.09e-06	0.03	3.40e-02	0.001	4.06e-02	0.01	2.96e-12	0.013	2.94e-08	0.04	7.62e-03	0.002	9.82e-02	0	4.76e-02	0.002	1.28e-02	0.04
ME125_pc3	1.68e-22	0.023	1.24e-09	0.05	8.47e-01	0	4.55e-04	0.02	2.63e-03	0.002	3.32e-01	0	1.74e-37	0.04	9.78e-05	0.02	8.15e-01	0	9.94e-01	0	6.76e-04	0.003	3.13e-01	0	4.02e-61	0.065	3.26e-11	0.06	1.45e-78	0.084	7.06e-13	0.07	8.85e-02	0.001	2.01e-03	0.01	4.44e-04	0.003	6.90e-02	0	3.97e-41	0.044	2.41e-02	0.01	1.56e-39	0.044	1.39e-02	0.01
ME34_pc1	6.32e-16	0.016	1.88e-07	0.04	7.77e-05	0.004	8.07e-01	0	8.56e-03	0.002	3.26e-01	0	1.04e-11	0.011	2.55e-05	0.03	7.93e-01	0	2.92e-01	0	3.08e-02	0.001	1.56e-03	0.01	9.87e-07	0.006	3.61e-02	0.01	7.09e-02	0.001	1.10e-01	0	3.44e-01	0	6.08e-04	0.02	1.70e-02	0.002	9.15e-01	0	3.99e-04	0.003	4.24e-01	0	4.36e-03	0.004	5.22e-01	0
ME71_pc1	8.05e-15	0.015	8.48e-02	0	2.23e-05	0.004	5.27e-05	0.02	3.68e-03	0.002	4.27e-06	0.03	1.88e-06	0.006	3.10e-11	0.06	6.21e-01	0	1.82e-01	0	1.48e-03	0.002	8.97e-01	0	4.43e-02	0.001	8.29e-01	0	3.20e-16	0.016	2.40e-02	0.01	5.63e-03	0.002	3.16e-01	0	1.57e-03	0.003	5.95e-01	0	1.78e-05	0.005	6.89e-01	0	3.43e-08	0.01	2.22e-01	0.03
ME143_pc1	2.09e-07	0.007	3.01e-03	0.01	2.11e-02	0.001	1.37e-01	0	4.45e-03	0.002	1.27e-08	0.05	8.16e-32	0.033	4.91e-03	0.01	5.31e-01	0	3.22e-04	0.02	8.83e-06	0.005	3.51e-03	0.01	1.19e-05	0.005	1.56e-01	0	1.47e-13	0.014	1.65e-03	0.01	3.42e-04	0.003	2.95e-06	0.03	3.34e-01	0	8.19e-01	0	4.08e-40	0.043	3.74e-02	0.01	8.42e-39	0.043	2.49e-01	0.05
ME39_pc1	5.76e-08	0.007	5.03e-01	0	9.11e-02	0.001	2.57e-01	0	1.00e-02	0.002	2.02e-01	0	5.33e-02	0.001	8.93e-01	0	5.45e-01	0	3.28e-01	0	3.52e-08	0.007	7.13e-01	0	5.19e-06	0.005	4.86e-01	0	8.27e-04	0.003	3.55e-04	0.02	3.06e-14	0.014	9.21e-01	0	2.46e-01	0	7.73e-02	0	5.43e-19	0.019	7.10e-01	0	1.51e-17	0.019	5.48e-01	0
ME160_pc1	1.27e-05	0.005	1.30e-01	0	2.13e-07	0.007	8.54e-01	0	1.52e-03	0.002	8.83e-01	0	8.94e-10	0.009	6.80e-06	0.03	1.07e-02	0.002	6.90e-01	0	1.64e-03	0.002	7.29e-01	0	9.21e-19	0.019	4.09e-01	0	1.50e-12	0.012	9.37e-02	0	3.34e-09	0.009	6.92e-01	0	6.85e-02	0.001	1.61e-02	0.01	1.30e-02	0.002	6.76e-03	0.01	1.21e-01	0.003	5.54e-03	0.01
ME137_pc2	5.81e-05	0.004	6.31e-02	0	5.41e-01	0	1.23e-01	0	3.80e-03	0.002	2.46e-08	0.04	1.56e-01	0	6.93e-02	0	9.78e-01	0	1.01e-01	0	5.80e-01	0	2.51e-01	0	1.97e-07	0.007	5.17e-02	0.01	1.73e-01	0	6.31e-02	0	9.46e-05	0.004	6.67e-01	0	6.15e-01	0	1.27e-02	0.01	1.03e-01	0.001	7.11e-01	0	6.95e-03	0.004	1.71e-01	0.05
ME220_pc1	7.20e-05	0.004	8.14e-01	0	2.95e-01	0	4.70e-01	0	4.37e-03	0.002	6.21e-02	0.01	5.93e-21	0.022	8.11e-07	0.03	4.87e-01	0	8.57e-01	0	3.82e-02	0.001	5.33e-01	0	9.76e-03	0.002	2.40e-02	0.01	1.39e-02	0.002	9.89e-01	0	2.66e-10	0.01	1.03e-01	0	1.71e-02	0.002	6.66e-04	0.02	7.58e-05	0.004	4.69e-04	0.02	2.66e-07	0.009	1.01e-04	0.03
ME124_pc3	1.78e-02	0.001	9.59e-01	0	2.70e-03	0.002	4.15e-02	0.01	9.83e-03	0.002	1.28e-07	0.04	1.59e-11	0.011	5.64e-01	0	2.73e-01	0	8.74e-01	0	1.01e-01	0.001	7.12e-01	0	3.19e-19	0.02	1.17e-01	0	7.84e-09	0.008	3.25e-01	0	5.91e-07	0.006	9.42e-01	0	5.64e-01	0	3.02e-04	0.02	2.79e-01	0	6.57e-01	0	7.86e-01	0.002	6.37e-01	0.04
ME132_pc1	1.40e-01	0.001	6.50e-01	0	3.24e-01	0	3.53e-02	0.01	2.47e-03	0.002	3.88e-08	0.04	1.08e-05	0.005	1.73e-04	0.02	9.17e-01	0	7.80e-01	0	1.17e-01	0.001	4.27e-01	0	6.72e-01	0	1.26e-01	0	2.30e-01	0	4.17e-02	0.01	1.25e-02	0.002	4.73e-02	0.01	4.71e-01	0	1.30e-02	0.01	2.20e-01	0	4.41e-01	0	7.84e-01	0.002	8.64e-01	0.04
ME150_pc2	2.20e-02	0.001	1.88e-01	0	7.07e-01	0	2.52e-01	0	9.37e-03	0.002	1.53e-02	0.01	2.20e-01	0	3.24e-01	0	7.29e-01	0	5.46e-01	0	5.51e-01	0	9.59e-01	0	3.55e-01	0	3.08e-01	0	3.81e-01	0	4.32e-01	0	7.05e-01	0	5.23e-02	0.01	4.53e-01	0	1.08e-02	0.01	2.62e-02	0.001	2.68e-01	0	1.41e-01	0.002	4.81e-01	0.01
ME163_pc3	5.17e-02	0.001	2.61e-03	0.01	6.32e-03	0.002	4.46e-01	0	7.69e-03	0.002	1.10e-05	0.03	9.97e-07	0.006	9.02e-03	0.01	3.33e-01	0	3.54e-01	0	5.78e-01	0	2.20e-01	0	3.09e-06	0.005	1.66e-02	0.01	6.84e-01	0	9.78e-01	0	4.60e-02	0.001	7.95e-01	0	4.97e-01	0	9.49e-01	0	4.28e-01	0	8.52e-02	0	9.51e-01	0.002	1.08e-02	0.04
ME119_pc1	2.71e-01	0	9.46e-01	0	5.94e-02	0.001	2.06e-01	0	9.13e-03	0.002	5.06e-07	0.04	2.53e-05	0.004	1.47e-02	0.01	2.11e-02	0.001	8.15e-02	0	2.20e-01	0	8.34e-01	0	2.25e-08	0.008	6.23e-03	0.01	2.46e-16	0.017	7.56e-02	0	1.37e-06	0.006	3.43e-04	0.02	9.84e-05	0.004	1.08e-02	0.01	1.76e-20	0.021	4.04e-02	0.01	5.19e-19	0.021	2.62e-03	0.05
ME180_pc1	2.14e-01	0	2.77e-01	0	2.35e-03	0.002	5.05e-02	0.01	6.05e-03	0.002	4.63e-01	0	3.32e-68	0.073	6.24e-11	0.06	2.12e-01	0	6.69e-01	0	2.39e-01	0	6.08e-01	0	7.48e-76	0.081	1.69e-06	0.03	2.23e-119	0.126	4.73e-07	0.04	3.42e-03	0.002	3.93e-01	0	7.72e-04	0.003	4.59e-01	0	7.79e-29	0.03	5.22e-02	0.01	2.46e-27	0.03	6.55e-02	0.01
ME32_pc2	5.55e-01	0	6.40e-01	0	8.91e-01	0	7.96e-02	0	1.09e-02	0.002	6.68e-07	0.04	2.36e-03	0.002	1.28e-01	0	7.84e-01	0	9.44e-01	0	4.09e-01	0	9.39e-01	0	3.23e-06	0.005	7.39e-01	0	4.28e-03	0.002	7.00e-02	0	5.39e-20	0.021	1.75e-03	0.01	8.21e-01	0	2.91e-01	0	1.70e-01	0	9.31e-02	0	2.09e-02	0.003	3.91e-01	0.04
ME25_pc1	0.00e+00	0.843	1.22e-247	0.8	1.86e-01	0	4.47e-03	0.01	7.02e-02	0.001	4.39e-01	0	1.40e-07	0.007	4.82e-01	0	4.36e-05	0.004	9.71e-02	0	7.63e-35	0.037	1.57e-02	0.01	8.68e-124	0.129	3.26e-12	0.07	2.25e-01	0	8.21e-07	0.03	1.16e-74	0.079	4.15e-07	0.04	1.17e-24	0.028	1.03e-01	0	4.49e-01	0	1.29e-02	0.01	1.58e-01	0.001	1.70e-02	0.01
ME40_pc1	3.17e-77	0.082	4.76e-06	0.03	7.58e-02	0.001	3.18e-01	0	1.46e-01	0.001	5.74e-03	0.01	1.83e-05	0.005	1.28e-01	0	1.01e-07	0.007	4.04e-01	0	4.16e-12	0.012	1.38e-02	0.01	3.85e-53	0.057	4.67e-03	0.01	4.60e-01	0	8.85e-01	0	1.62e-26	0.028	2.20e-08	0.04	1.45e-07	0.007	1.92e-01	0	2.01e-14	0.014	1.07e-04	0.02	9.91e-18	0.019	5.36e-04	0.03
ME111_pc1	7.82e-68	0.072	1.46e-06	0.03	2.53e-07	0.007	7.55e-02	0	1.88e-02	0.001	1.56e-03	0.01	3.78e-10	0.01	5.84e-01	0	8.34e-01	0	7.23e-01	0	2.89e-04	0.003	1.45e-01	0	6.12e-108	0.113	3.26e-08	0.04	1.35e-102	0.109	7.20e-08	0.04	2.62e-08	0.008	9.16e-01	0	2.19e-14	0.015	3.82e-06	0.03	1.07e-10	0.01	2.94e-03	0.01	2.54e-14	0.016	3.18e-04	0.03
ME9_pc1	1.50e-45	0.048	3.22e-01	0	1.13e-01	0.001	4.31e-02	0.01	1.70e-02	0.001	8.04e-01	0	5.60e-28	0.029	3.50e-02	0.01	3.33e-08	0.008	1.57e-01	0	2.62e-27	0.029	6.02e-01	0	1.76e-156	0.161	6.56e-08	0.04	9.18e-43	0.046	4.55e-03	0.01	0.00e+00	0.425	1.12e-95	0.46	5.82e-05	0.004	8.13e-01	0	3.84e-02	0.001	7.49e-01	0	2.77e-03	0.004	7.13e-01	0
ME30_pc2	9.94e-30	0.031	1.14e-02	0.01	5.73e-16	0.016	2.22e-02	0.01	1.22e-01	0.001	2.16e-12	0.07	2.51e-05	0.004	2.13e-01	0	1.97e-06	0.006	1.39e-02	0.01	1.94e-06	0.006	7.88e-01	0	9.27e-03	0.002	2.38e-02	0.01	1.91e-07	0.007	6.60e-05	0.02	4.92e-01	0	8.91e-01	0	5.22e-05	0.004	3.80e-01	0	3.03e-39	0.042	2.24e-07	0.04	1.98e-40	0.043	3.05e-05	0.09
ME213_pc1	8.63e-25	0.026	1.58e-01	0	3.77e-01	0	3.83e-01	0	7.61e-02	0.001	5.46e-01	0	5.12e-02	0.001	5.34e-02	0.01	9.38e-01	0	4.26e-01	0	6.86e-02	0.001	4.49e-02	0.01	4.61e-01	0	7.36e-01	0	2.56e-01	0	5.52e-01	0	1.12e-01	0.001	4.95e-01	0	1.46e-02	0.002	2.22e-01	0	4.91e-05	0.004	3.35e-02	0.01	2.28e-04	0.004	2.36e-02	0.01
ME134_pc2	8.48e-23	0.024	1.64e-02	0.01	1.18e-03	0.003	3.17e-03	0.01	8.48e-02	0.001	2.55e-11	0.06	5.63e-02	0.001	2.11e-04	0.02	6.38e-01	0	9.28e-01	0	5.36e-04	0.003	1.74e-01	0	1.48e-01	0.001	4.41e-02	0.01	4.81e-06	0.005	3.46e-03	0.01	1.43e-41	0.044	2.20e-12	0.07	1.47e-01	0.001	5.33e-01	0	1.95e-02	0.001	1.04e-03	0.02	5.94e-02	0.002	2.49e-02	0.07
ME38_pc2	4.07e-13	0.013	3.61e-03	0.01	7.26e-01	0	2.34e-04	0.02	1.01e-01	0.001	1.29e-03	0.01	4.59e-21	0.022	1.19e-02	0.01	9.17e-01	0	2.87e-02	0.01	6.77e-02	0.001	5.38e-01	0	2.38e-24	0.025	2.09e-01	0	2.10e-15	0.016	4.74e-01	0	8.53e-19	0.019	1.88e-03	0.01	1.93e-01	0	7.14e-01	0	3.58e-02	0.001	2.48e-01	0	9.65e-02	0.001	5.38e-01	0.02
ME42_pc3	4.14e-13	0.013	8.67e-02	0	1.38e-01	0.001	7.28e-01	0	1.91e-02	0.001	1.85e-04	0.02	7.61e-10	0.009	3.16e-01	0	2.68e-03	0.002	8.51e-01	0	5.45e-06	0.005	9.85e-01	0	1.60e-15	0.016	6.71e-01	0	8.40e-02	0.001	4.99e-02	0.01	7.67e-25	0.026	7.75e-03	0.01	1.50e-06	0.006	1.88e-01	0	2.61e-06	0.005	4.44e-11	0.06	3.06e-05	0.006	9.32e-14	0.1
ME13_pc1	1.60e-11	0.011	8.80e-04	0.02	1.32e-04	0.004	1.64e-01	0	7.80e-02	0.001	3.03e-01	0	1.12e-80	0.086	4.70e-10	0.05	5.48e-01	0	1.13e-02	0.01	8.86e-01	0	8.54e-02	0	5.99e-12	0.012	6.57e-02	0	4.29e-31	0.033	1.35e-03	0.01	1.26e-03	0.003	1.30e-01	0	7.94e-02	0.001	3.08e-01	0	1.95e-03	0.002	2.01e-02	0.01	1.11e-04	0.004	2.93e-02	0.01
ME190_pc1	2.13e-08	0.008	5.94e-03	0.01	6.66e-01	0	5.65e-02	0.01	1.47e-01	0.001	4.24e-06	0.03	1.44e-21	0.022	6.59e-04	0.02	7.31e-01	0	4.16e-01	0	1.63e-01	0	3.36e-01	0	6.85e-16	0.016	2.11e-04	0.02	2.71e-57	0.061	8.40e-17	0.1	5.31e-02	0.001	5.57e-01	0	4.77e-01	0	7.85e-01	0	5.52e-02	0.001	1.49e-01	0	1.25e-01	0.001	2.15e-02	0.04
ME51_pc1	3.61e-07	0.006	3.76e-01	0	1.60e-03	0.002	5.31e-03	0.01	2.83e-02	0.001	8.94e-01	0	5.09e-01	0	8.93e-05	0.02	7.54e-05	0.004	1.47e-01	0	1.63e-02	0.001	8.36e-01	0	6.65e-01	0	4.43e-01	0	2.10e-01	0	6.02e-01	0	5.39e-03	0.002	2.53e-04	0.02	4.58e-04	0.003	6.18e-01	0	1.36e-11	0.011	8.30e-05	0.02	1.60e-10	0.011	5.91e-05	0.02
ME75_pc1	5.90e-05	0.004	6.88e-01	0	9.13e-01	0	2.64e-02	0.01	1.38e-02	0.001	2.43e-06	0.03	9.26e-04	0.003	7.60e-05	0.02	7.18e-01	0	8.60e-03	0.01	1.09e-02	0.002	9.21e-02	0	8.84e-01	0	6.47e-01	0	1.69e-03	0.002	8.52e-01	0	2.21e-08	0.008	2.89e-01	0	4.94e-02	0.001	3.08e-01	0	5.03e-02	0.001	6.20e-01	0	3.75e-03	0.004	7.50e-01	0.03
ME123_pc1	8.28e-04	0.003	4.96e-02	0.01	3.67e-02	0.001	4.70e-01	0	6.21e-02	0.001	3.04e-02	0.01	8.08e-01	0	2.41e-03	0.01	3.89e-01	0	5.59e-01	0	8.17e-01	0	4.55e-01	0	4.22e-01	0	7.38e-01	0	1.62e-01	0	2.86e-01	0	9.54e-03	0.002	3.99e-01	0	6.11e-02	0.001	2.56e-02	0.01	5.37e-01	0	8.21e-01	0	2.00e-01	0.001	8.82e-01	0.01
ME120_pc3	1.04e-02	0.002	8.64e-01	0	5.19e-02	0.001	8.96e-01	0	5.09e-02	0.001	2.88e-01	0	2.80e-07	0.007	9.66e-01	0	1.94e-01	0	3.36e-01	0	9.56e-01	0	8.94e-01	0	4.69e-05	0.004	6.82e-01	0	2.86e-05	0.004	2.21e-01	0	2.09e-02	0.001	7.45e-01	0	7.84e-01	0	3.62e-02	0.01	3.77e-04	0.003	5.96e-02	0.01	1.97e-03	0.003	8.43e-02	0.01
ME144_pc1	2.82e-03	0.002	3.77e-01	0	3.97e-01	0	6.85e-01	0	6.03e-02	0.001	8.78e-07	0.03	1.75e-02	0.001	3.06e-01	0	7.78e-01	0	4.14e-02	0.01	4.78e-01	0	7.18e-01	0	2.56e-11	0.011	2.75e-03	0.01	6.85e-29	0.031	6.45e-02	0	1.19e-01	0.001	1.25e-06	0.03	3.75e-06	0.006	6.79e-02	0	2.56e-15	0.015	5.26e-02	0.01	1.22e-14	0.015	4.07e-03	0.05
ME191_pc1	5.39e-03	0.002	4.79e-01	0	4.76e-02	0.001	3.69e-01	0	3.79e-02	0.001	1.05e-02	0.01	9.35e-29	0.03	3.88e-01	0	1.31e-01	0.001	7.41e-03	0.01	4.36e-02	0.001	3.58e-01	0	1.30e-55	0.059	2.65e-05	0.03	1.77e-23	0.025	4.85e-02	0.01	1.68e-01	0	9.87e-01	0	1.32e-07	0.007	8.17e-04	0.02	1.31e-36	0.039	3.48e-07	0.04	1.35e-36	0.04	1.54e-08	0.05
ME214_pc1	1.03e-02	0.002	5.73e-02	0.01	8.20e-02	0.001	9.79e-01	0	1.10e-01	0.001	6.27e-01	0	1.80e-05	0.005	7.42e-01	0	2.97e-01	0	3.25e-01	0	9.59e-01	0	9.83e-01	0	7.39e-05	0.004	4.80e-03	0.01	5.41e-18	0.018	3.43e-04	0.02	9.13e-07	0.006	2.96e-01	0	4.39e-04	0.003	1.94e-02	0.01	6.64e-03	0.002	2.65e-01	0	2.00e-02	0.002	2.95e-01	0
ME117_pc2	1.83e-02	0.001	7.51e-01	0	9.23e-01	0	7.54e-02	0	9.92e-02	0.001	1.99e-12	0.07	1.80e-06	0.006	3.47e-01	0	2.81e-01	0	2.35e-01	0	6.01e-01	0	7.54e-01	0	9.38e-07	0.006	9.00e-01	0	2.82e-11	0.011	7.06e-01	0	1.09e-06	0.006	5.03e-03	0.01	3.16e-03	0.002	1.11e-01	0	1.23e-03	0.003	2.34e-01	0	4.33e-03	0.003	1.00e+00	0.07
ME181_pc1	2.83e-02	0.001	8.79e-01	0	9.70e-02	0.001	6.13e-01	0	1.16e-01	0.001	2.45e-05	0.03	4.20e-02	0.001	9.74e-02	0	1.56e-01	0	3.17e-02	0.01	1.38e-02	0.001	1.21e-01	0	6.53e-20	0.02	5.06e-06	0.03	1.13e-29	0.031	5.38e-03	0.01	3.19e-04	0.003	8.14e-02	0	9.15e-06	0.005	1.50e-03	0.01	9.78e-20	0.02	2.92e-03	0.01	3.60e-24	0.026	1.39e-04	0.05
ME126_pc2	6.70e-01	0	1.68e-01	0	8.15e-03	0.002	7.94e-01	0	8.48e-02	0.001	2.21e-02	0.01	2.05e-01	0	2.20e-01	0	7.28e-04	0.003	1.67e-01	0	1.54e-01	0.001	8.87e-01	0	1.83e-16	0.017	5.26e-01	0	9.52e-25	0.026	5.18e-02	0.01	2.07e-09	0.009	2.00e-03	0.01	8.59e-01	0	3.08e-01	0	1.94e-02	0.001	8.24e-02	0	5.94e-02	0.002	2.99e-02	0.01
ME150_pc1	4.86e-01	0	5.29e-01	0	3.32e-03	0.002	9.33e-01	0	2.37e-02	0.001	2.57e-01	0	7.37e-01	0	2.72e-03	0.01	8.79e-01	0	5.32e-02	0.01	1.45e-01	0.001	1.95e-01	0	3.68e-01	0	7.48e-01	0	4.90e-01	0	1.01e-02	0.01	6.34e-02	0.001	1.06e-03	0.02	5.72e-02	0.001	5.96e-01	0	7.52e-01	0	3.42e-04	0.02	2.73e-01	0.002	1.24e-04	0.02
ME173_pc1	8.16e-01	0	6.81e-01	0	6.21e-02	0.001	4.86e-01	0	7.56e-02	0.001	1.44e-02	0.01	4.86e-01	0	3.61e-03	0.01	6.51e-01	0	1.54e-01	0	1.81e-01	0	7.82e-01	0	7.63e-01	0	1.41e-01	0	1.13e-01	0.001	1.39e-01	0	8.79e-01	0	3.70e-01	0	5.86e-02	0.001	8.20e-01	0	9.43e-01	0	3.34e-03	0.01	5.00e-01	0.001	6.18e-04	0.03
ME194_pc1	3.25e-01	0	3.54e-01	0	2.99e-01	0	2.44e-01	0	3.95e-02	0.001	7.27e-01	0	1.62e-02	0.001	2.92e-01	0	3.41e-01	0	7.95e-01	0	1.98e-01	0	5.90e-01	0	4.49e-01	0	5.77e-01	0	2.87e-03	0.002	3.85e-01	0	2.97e-01	0	7.65e-01	0	2.20e-01	0	2.55e-01	0	5.23e-02	0.001	6.65e-01	0	1.76e-01	0.002	7.05e-01	0
ME69_pc3	1.57e-150	0.155	2.36e-09	0.05	3.64e-02	0.001	1.10e-16	0.09	3.79e-01	0	6.49e-05	0.02	6.20e-45	0.048	1.29e-04	0.02	7.67e-01	0	2.26e-02	0.01	2.70e-04	0.003	6.45e-01	0	1.71e-97	0.103	2.42e-09	0.05	1.29e-20	0.021	1.09e-01	0	1.63e-29	0.031	9.94e-01	0	1.02e-08	0.009	2.74e-02	0.01	3.06e-30	0.032	7.29e-05	0.02	5.87e-32	0.034	7.80e-04	0.04
ME223_pc1	8.09e-113	0.118	1.29e-24	0.14	3.21e-01	0	1.11e-01	0	5.52e-01	0	3.30e-01	0	4.85e-10	0.01	1.92e-01	0	7.33e-04	0.003	1.71e-01	0	3.18e-13	0.013	6.76e-01	0	5.07e-12	0.012	5.11e-02	0.01	7.62e-13	0.013	2.24e-06	0.03	1.46e-45	0.048	1.74e-04	0.02	3.62e-04	0.003	4.14e-03	0.01	3.58e-04	0.003	9.87e-01	0	7.25e-05	0.004	8.52e-01	0
ME20_pc3	9.54e-91	0.096	1.11e-06	0.03	5.58e-02	0.001	7.67e-01	0	2.07e-01	0	2.11e-04	0.02	1.32e-25	0.027	2.30e-01	0	1.60e-01	0	8.08e-01	0	6.19e-10	0.009	4.70e-01	0	9.31e-125	0.13	1.61e-04	0.02	2.15e-63	0.068	3.60e-06	0.03	5.47e-42	0.045	2.61e-02	0.01	5.68e-09	0.009	3.78e-01	0	1.68e-13	0.013	4.03e-03	0.01	2.13e-16	0.017	3.13e-04	0.04
ME212_pc1	1.21e-82	0.088	2.92e-05	0.02	1.92e-01	0	9.07e-02	0	3.79e-01	0	7.02e-01	0	1.27e-02	0.002	7.37e-01	0	8.30e-01	0	1.93e-01	0	1.26e-04	0.004	2.16e-02	0.01	1.79e-16	0.017	4.74e-01	0	8.15e-02	0.001	3.14e-01	0	1.46e-19	0.02	5.44e-03	0.01	3.16e-02	0.001	1.71e-01	0	5.03e-06	0.005	7.14e-02	0	3.14e-07	0.007	7.81e-02	0
ME196_pc2	1.70e-71	0.076	8.89e-13	0.07	5.44e-01	0	7.63e-02	0	9.01e-01	0	9.14e-03	0.01	4.25e-01	0	3.64e-01	0	1.75e-01	0	7.07e-01	0	7.80e-02	0.001	4.38e-02	0.01	1.50e-01	0.001	1.71e-02	0.01	3.35e-03	0.002	6.69e-01	0	1.38e-01	0.001	8.05e-01	0	4.62e-03	0.002	2.92e-01	0	4.47e-27	0.028	5.08e-07	0.04	8.56e-30	0.031	3.25e-06	0.04
ME195_pc2	1.08e-53	0.057	3.42e-05	0.02	1.32e-03	0.003	2.04e-02	0.01	5.70e-01	0	8.39e-04	0.02	2.15e-01	0	6.76e-01	0	4.47e-01	0	6.36e-01	0	3.62e-06	0.005	3.21e-01	0	2.18e-04	0.003	1.81e-01	0	9.96e-01	0	5.28e-01	0	6.60e-05	0.004	7.49e-01	0	3.31e-04	0.003	8.22e-01	0	3.02e-04	0.003	3.08e-01	0	2.93e-04	0.003	6.48e-01	0.02
ME29_pc1	1.98e-51	0.055	2.45e-03	0.01	3.32e-05	0.004	8.54e-01	0	5.04e-01	0	4.51e-05	0.02	9.86e-190	0.192	1.22e-09	0.05	3.11e-04	0.003	7.84e-01	0	2.76e-15	0.015	8.82e-01	0	5.92e-159	0.163	1.26e-05	0.03	7.28e-61	0.065	2.06e-01	0	2.87e-224	0.223	5.23e-29	0.17	1.99e-04	0.004	3.33e-01	0	5.72e-03	0.002	9.61e-02	0	1.68e-03	0.003	1.52e-02	0.03
ME6_pc1	1.26e-48	0.052	2.64e-05	0.03	1.19e-01	0.001	1.14e-09	0.05	2.49e-01	0	1.31e-04	0.02	9.00e-01	0	3.05e-01	0	1.27e-08	0.008	2.63e-01	0	7.26e-32	0.034	2.85e-03	0.01	6.48e-38	0.04	4.88e-05	0.02	1.81e-06	0.006	3.54e-01	0	1.08e-251	0.247	1.34e-18	0.11	7.44e-03	0.002	3.84e-01	0	1.38e-01	0.001	9.01e-05	0.02	5.05e-02	0.001	8.54e-04	0.04
ME109_pc1	2.41e-32	0.034	7.12e-03	0.01	2.72e-01	0	6.92e-04	0.02	2.35e-01	0	2.18e-13	0.07	7.51e-06	0.005	9.95e-01	0	6.63e-02	0.001	8.48e-01	0	3.94e-11	0.011	9.50e-01	0	3.08e-49	0.052	3.28e-01	0	1.22e-03	0.003	1.64e-01	0	1.05e-115	0.121	2.07e-11	0.06	2.39e-04	0.004	2.69e-01	0	8.69e-05	0.004	4.36e-01	0	5.52e-06	0.005	6.28e-01	0.08
ME154_pc1	2.22e-25	0.026	2.46e-01	0	1.51e-02	0.001	5.06e-01	0	4.77e-01	0	3.62e-03	0.01	1.15e-03	0.003	3.70e-03	0.01	1.45e-01	0.001	2.81e-02	0.01	1.64e-01	0	5.14e-01	0	4.91e-46	0.049	5.55e-13	0.07	1.14e-03	0.003	6.35e-01	0	1.59e-03	0.002	6.20e-01	0	7.37e-02	0.001	6.45e-02	0	3.34e-04	0.003	1.31e-01	0	5.67e-05	0.004	3.03e-01	0.01
ME151_pc1	5.86e-22	0.023	3.88e-01	0	1.47e-02	0.001	9.74e-04	0.02	2.45e-01	0	7.65e-20	0.11	2.58e-46	0.049	5.79e-03	0.01	3.84e-02	0.001	1.28e-04	0.02	1.39e-01	0.001	9.21e-02	0	6.45e-33	0.035	2.83e-02	0.01	1.89e-21	0.022	1.02e-05	0.03	2.16e-06	0.006	1.18e-01	0	3.13e-08	0.008	1.86e-02	0.01	2.94e-04	0.003	9.22e-01	0	2.51e-05	0.005	8.03e-02	0.12
ME36_pc1	9.07e-21	0.021	9.72e-01	0	4.27e-06	0.005	2.41e-02	0.01	2.83e-01	0	2.14e-06	0.03	1.14e-20	0.021	3.09e-03	0.01	8.27e-01	0	8.44e-02	0	2.20e-01	0	1.15e-02	0.01	3.80e-21	0.022	5.71e-01	0	1.82e-24	0.026	5.28e-01	0	6.63e-03	0.002	1.77e-01	0	9.96e-02	0.001	2.06e-01	0	7.43e-03	0.002	2.99e-02	0.01	1.38e-02	0.002	2.07e-03	0.05
ME124_pc2	4.68e-18	0.018	2.83e-04	0.02	5.39e-01	0	7.57e-03	0.01	1.95e-01	0	6.19e-03	0.01	2.01e-02	0.001	7.54e-01	0	7.99e-01	0	1.73e-01	0	1.06e-01	0.001	8.96e-01	0	1.02e-12	0.012	1.16e-01	0	1.07e-02	0.002	2.68e-01	0	4.25e-07	0.006	7.92e-01	0	4.10e-04	0.003	2.13e-01	0	1.50e-01	0.001	1.03e-04	0.02	2.79e-01	0.001	8.56e-06	0.04
ME152_pc2	3.66e-18	0.018	7.94e-01	0	8.05e-01	0	2.60e-01	0	3.79e-01	0	5.56e-01	0	1.87e-33	0.035	1.06e-04	0.02	3.39e-01	0	5.62e-01	0	6.00e-07	0.006	7.71e-01	0	2.28e-90	0.096	7.22e-03	0.01	1.29e-41	0.044	5.91e-07	0.04	5.63e-36	0.038	2.59e-05	0.03	5.05e-06	0.006	9.37e-01	0	2.23e-07	0.007	8.86e-01	0	8.15e-09	0.008	8.04e-01	0
ME148_pc1	8.15e-17	0.017	2.41e-03	0.01	3.86e-01	0	6.51e-02	0	6.20e-01	0	5.45e-04	0.02	1.81e-02	0.001	1.41e-01	0	1.09e-03	0.003	1.10e-01	0	9.92e-10	0.009	4.04e-01	0	4.16e-02	0.001	1.08e-01	0	2.56e-01	0	2.79e-02	0.01	4.05e-179	0.182	2.54e-26	0.15	7.20e-02	0.001	1.32e-03	0.01	9.16e-03	0.002	1.25e-02	0.01	9.79e-03	0.002	5.17e-02	0.02
ME176_pc2	6.64e-17	0.017	1.23e-01	0	1.50e-05	0.005	5.43e-01	0	5.10e-01	0	4.31e-01	0	5.44e-11	0.011	2.85e-01	0	1.63e-02	0.001	6.46e-02	0	2.27e-04	0.003	8.05e-01	0	5.25e-09	0.008	9.06e-02	0	4.12e-01	0	1.13e-01	0	3.12e-03	0.002	1.31e-02	0.01	8.81e-04	0.003	9.23e-01	0	3.74e-07	0.006	4.78e-01	0	2.31e-08	0.008	3.92e-01	0
ME200_pc2	3.16e-12	0.012	4.14e-04	0.02	2.25e-04	0.003	4.60e-04	0.02	9.03e-01	0	3.26e-03	0.01	4.64e-01	0	1.15e-04	0.02	9.81e-01	0	5.83e-01	0	2.63e-05	0.004	3.45e-02	0.01	6.30e-04	0.003	4.99e-03	0.01	1.55e-06	0.006	2.65e-07	0.04	1.76e-03	0.002	2.52e-04	0.02	3.83e-04	0.003	4.20e-03	0.01	1.96e-02	0.001	5.05e-01	0	1.23e-02	0.002	2.32e-01	0.01
ME21_pc2	1.56e-11	0.011	8.98e-01	0	1.41e-06	0.006	6.46e-01	0	3.82e-01	0	6.59e-02	0	3.59e-02	0.001	1.58e-01	0	6.86e-01	0	9.76e-01	0	7.10e-04	0.003	3.94e-02	0.01	3.21e-18	0.019	7.01e-04	0.02	9.93e-04	0.003	6.53e-03	0.01	6.91e-08	0.007	7.41e-02	0	3.89e-01	0	8.78e-01	0	1.86e-01	0	6.61e-02	0	9.11e-02	0.001	2.84e-02	0.01
ME48_pc2	2.48e-09	0.009	3.47e-01	0	5.40e-01	0	2.21e-01	0	7.40e-01	0	6.07e-01	0	7.12e-12	0.012	4.10e-01	0	8.99e-04	0.003	1.93e-01	0	2.21e-03	0.002	5.60e-01	0	2.62e-16	0.016	4.66e-01	0	3.65e-08	0.008	6.31e-01	0	5.66e-03	0.002	6.73e-01	0	1.10e-01	0.001	9.04e-01	0	2.48e-05	0.004	9.70e-01	0	5.05e-06	0.005	9.59e-01	0
ME14_pc2	2.09e-08	0.008	7.36e-01	0	6.57e-02	0.001	2.29e-01	0	1.61e-01	0	3.74e-02	0.01	4.96e-03	0.002	6.07e-01	0	9.07e-02	0.001	9.38e-01	0	4.12e-01	0	3.25e-01	0	9.27e-08	0.007	2.41e-01	0	7.13e-28	0.029	4.46e-03	0.01	3.73e-06	0.005	4.17e-01	0	1.60e-02	0.002	9.74e-02	0	8.17e-02	0.001	2.67e-05	0.03	1.72e-01	0.001	9.45e-05	0.03
ME221_pc1	6.22e-08	0.007	9.05e-01	0	8.86e-01	0	1.09e-01	0	4.23e-01	0	1.18e-01	0	1.00e-27	0.029	1.84e-04	0.02	5.77e-01	0	7.58e-01	0	7.82e-05	0.004	3.16e-01	0	4.11e-08	0.007	4.00e-01	0	9.40e-01	0	9.58e-01	0	1.31e-26	0.028	1.59e-05	0.03	2.37e-01	0	8.97e-02	0	1.82e-11	0.011	2.10e-04	0.02	9.03e-12	0.012	5.24e-05	0.03
ME222_pc1	3.91e-07	0.006	6.27e-02	0	7.96e-01	0	4.18e-01	0	6.91e-01	0	5.36e-01	0	4.12e-01	0	6.24e-01	0	7.99e-01	0	5.66e-01	0	2.74e-01	0	1.99e-01	0	3.54e-01	0	6.02e-02	0.01	1.40e-07	0.007	2.07e-01	0	4.44e-02	0.001	4.78e-01	0	1.07e-01	0.001	3.86e-01	0	1.02e-02	0.002	1.00e-03	0.02	9.96e-03	0.002	5.64e-04	0.02
ME215_pc1	8.33e-06	0.005	2.37e-01	0	8.41e-01	0	5.73e-03	0.01	4.69e-01	0	1.08e-03	0.02	3.21e-30	0.032	2.21e-06	0.03	2.49e-03	0.002	7.18e-01	0	1.97e-02	0.001	7.41e-01	0	3.36e-17	0.017	2.77e-02	0.01	1.52e-66	0.071	4.77e-01	0	8.30e-04	0.003	4.92e-01	0	4.75e-03	0.002	7.28e-01	0	8.91e-08	0.007	4.65e-01	0	3.87e-09	0.009	1.87e-01	0.02
ME144_pc3	5.45e-05	0.004	7.61e-01	0	6.06e-03	0.002	8.72e-05	0.02	1.58e-01	0	6.92e-01	0	3.58e-03	0.002	8.71e-01	0	8.00e-01	0	4.07e-01	0	3.29e-01	0	7.07e-01	0	4.91e-01	0	1.71e-01	0	4.81e-01	0	9.86e-02	0	5.96e-04	0.003	1.46e-02	0.01	5.09e-12	0.013	1.43e-04	0.02	3.81e-11	0.011	2.08e-15	0.09	8.06e-11	0.011	1.43e-15	0.09
ME152_pc1	5.42e-04	0.003	1.15e-04	0.02	3.44e-01	0	2.11e-01	0	7.24e-01	0	3.99e-01	0	4.38e-02	0.001	1.08e-03	0.02	7.42e-01	0	1.83e-01	0	9.51e-02	0.001	8.29e-01	0	9.67e-01	0	5.80e-01	0	4.42e-01	0	9.91e-02	0	8.93e-06	0.005	6.36e-03	0.01	7.77e-01	0	3.92e-03	0.01	1.36e-04	0.004	1.13e-01	0	3.38e-05	0.004	7.91e-02	0.01
ME189_pc2	1.29e-03	0.003	9.16e-01	0	1.03e-01	0.001	8.28e-01	0	3.10e-01	0	3.28e-03	0.01	2.20e-08	0.008	4.29e-01	0	2.54e-01	0	3.98e-01	0	1.08e-02	0.002	7.19e-01	0	1.74e-02	0.001	8.19e-02	0	6.42e-05	0.004	4.61e-02	0.01	3.42e-04	0.003	5.66e-02	0.01	8.24e-03	0.002	1.10e-01	0	9.21e-13	0.013	4.25e-03	0.01	3.12e-15	0.016	5.84e-04	0.03
ME70_pc2	5.39e-04	0.003	2.09e-01	0	2.03e-04	0.003	1.64e-01	0	6.27e-01	0	2.15e-01	0	6.56e-18	0.018	2.16e-03	0.01	8.54e-01	0	8.89e-01	0	1.57e-03	0.002	5.05e-02	0.01	2.61e-14	0.014	2.32e-01	0	3.55e-18	0.019	1.71e-05	0.03	1.15e-01	0.001	4.41e-01	0	3.22e-04	0.003	5.80e-02	0.01	4.58e-01	0	4.41e-01	0	5.35e-01	0	5.71e-01	0
ME146_pc2	1.71e-03	0.002	1.41e-02	0.01	1.77e-02	0.001	3.14e-01	0	2.66e-01	0	7.97e-03	0.01	1.12e-15	0.016	2.87e-01	0	5.01e-02	0.001	3.02e-03	0.01	6.29e-01	0	1.04e-01	0	3.50e-18	0.019	3.47e-03	0.01	5.37e-54	0.058	5.38e-02	0.01	2.00e-01	0	4.90e-02	0.01	1.02e-07	0.008	2.05e-01	0	5.27e-29	0.03	1.85e-02	0.01	3.44e-34	0.036	4.10e-03	0.02
ME104_pc1	3.67e-02	0.001	1.11e-05	0.03	7.61e-01	0	4.78e-01	0	3.14e-01	0	2.03e-01	0	3.38e-01	0	7.48e-03	0.01	5.15e-01	0	7.96e-01	0	1.12e-01	0.001	5.72e-01	0	9.19e-01	0	1.53e-01	0	1.19e-02	0.002	3.67e-04	0.02	2.05e-01	0	4.18e-03	0.01	9.08e-02	0.001	7.10e-06	0.03	4.79e-01	0	7.10e-01	0	2.77e-01	0.001	8.76e-01	0
ME131_pc1	5.70e-02	0.001	1.14e-01	0	2.67e-01	0	8.58e-01	0	1.94e-01	0	8.40e-01	0	2.63e-01	0	8.00e-02	0	1.55e-01	0	3.71e-02	0.01	5.05e-01	0	9.36e-01	0	7.79e-24	0.025	5.96e-03	0.01	3.51e-51	0.055	1.28e-02	0.01	1.78e-04	0.003	7.16e-01	0	9.55e-02	0.001	1.53e-01	0	3.14e-09	0.009	1.29e-02	0.01	6.14e-09	0.009	1.05e-02	0.01
ME174_pc2	3.43e-02	0.001	2.28e-01	0	1.19e-02	0.002	6.17e-01	0	2.29e-01	0	8.20e-01	0	6.99e-04	0.003	5.31e-01	0	2.72e-01	0	9.79e-01	0	4.50e-01	0	9.96e-01	0	2.05e-12	0.012	9.05e-13	0.07	7.55e-23	0.024	2.36e-02	0.01	1.46e-02	0.001	1.35e-01	0	4.52e-02	0.001	2.75e-01	0	5.27e-02	0.001	1.72e-02	0.01	1.43e-02	0.002	1.40e-02	0.01
ME32_pc1	7.62e-02	0.001	9.69e-01	0	1.07e-01	0.001	2.18e-01	0	7.68e-01	0	7.24e-01	0	7.28e-01	0	4.39e-12	0.07	5.39e-01	0	6.39e-01	0	7.67e-01	0	2.82e-01	0	2.57e-02	0.001	4.75e-02	0.01	8.33e-06	0.005	4.29e-01	0	5.69e-01	0	1.83e-01	0	5.33e-01	0	2.32e-01	0	8.17e-01	0	8.83e-01	0	7.31e-01	0	9.30e-01	0
ME133_pc3	7.70e-01	0	4.26e-01	0	8.24e-01	0	8.99e-01	0	9.15e-01	0	1.69e-02	0.01	9.57e-05	0.004	3.41e-01	0	3.25e-01	0	2.40e-01	0	7.39e-03	0.002	5.00e-01	0	2.35e-04	0.003	9.28e-01	0	4.40e-06	0.005	3.44e-01	0	7.83e-01	0	8.63e-01	0	6.21e-01	0	7.93e-02	0	1.12e-08	0.008	1.46e-02	0.01	2.07e-09	0.009	3.87e-02	0.01
ME154_pc3	2.58e-01	0	3.00e-01	0	8.82e-01	0	3.01e-01	0	6.55e-01	0	7.38e-01	0	3.70e-01	0	1.09e-01	0	8.09e-01	0	3.40e-01	0	8.90e-01	0	4.17e-01	0	1.08e-01	0.001	1.15e-01	0	7.08e-08	0.007	1.88e-01	0	3.50e-02	0.001	4.13e-01	0	2.58e-01	0	5.64e-02	0.01	2.81e-02	0.001	6.46e-02	0	1.36e-02	0.002	5.32e-02	0.01
ME49_pc1	7.69e-01	0	7.51e-02	0	8.56e-01	0	5.46e-02	0.01	2.57e-01	0	4.17e-02	0.01	2.47e-09	0.009	3.25e-01	0	5.19e-01	0	1.57e-02	0.01	9.72e-01	0	5.34e-01	0	2.24e-10	0.01	1.09e-02	0.01	1.20e-15	0.016	3.15e-05	0.02	1.60e-02	0.001	1.80e-02	0.01	5.42e-01	0	6.92e-01	0	2.50e-04	0.003	4.56e-04	0.02	2.15e-05	0.005	1.34e-03	0.02
Footnote:
ACR: urinary albumin to creatinine ratio
eGFR: estimated Glomerular Filtration Rate
mGFR: measured Glomerular Filtration Rate
CVD: history of cardiovascular disease
SBP: systolic blood pressure
HDL: high-density lipoprotein
BMI: body mass index

## Sheet: Table S3
Table S3: Cox proportional hazards model of module PCs and mortality in ARIC and AASK
	ARIC			AASK
Module	Effect estimate	HR	p value	Effect estimate	HR	p value
ME30_pc1	-0.3023	0.74[0.68,0.8]	7.9258e-15	-0.487585	0.61[0.5,0.76]	4.24818e-06
ME67_pc1	0.327716	1.39[1.28,1.5]	1.92384e-16	0.401765	1.49[1.23,1.82]	6.60453e-05
ME98_pc2	0.232073	1.26[1.17,1.36]	3.04571e-09	0.395836	1.49[1.22,1.82]	0.000113805
ME42_pc2	0.180569	1.2[1.11,1.29]	1.58733e-06	0.379638	1.46[1.2,1.78]	0.000140101
ME180_pc3	-0.258317	0.77[0.72,0.83]	1.79744e-13	-0.304692	0.74[0.62,0.88]	0.000914782
ME124_pc1	-0.1732	0.84[0.78,0.9]	8.96384e-07	-0.307942	0.73[0.61,0.88]	0.0010783
ME127_pc1	0.179631	1.2[1.09,1.31]	9.4185e-05	0.415813	1.52[1.18,1.95]	0.00109746
ME200_pc2	0.159595	1.17[1.09,1.26]	9.52957e-06	0.284778	1.33[1.12,1.58]	0.00146117
ME155_pc1	-0.199315	0.82[0.75,0.89]	5.78304e-06	-0.380315	0.68[0.54,0.87]	0.00224555
ME111_pc2	0.168828	1.18[1.1,1.27]	1.71177e-06	0.274224	1.32[1.09,1.58]	0.00384863
ME154_pc1	-0.152056	0.86[0.8,0.92]	9.5278e-06	-0.30402	0.74[0.59,0.92]	0.00723886
ME15_pc1	0.445386	1.56[1.32,1.84]	1.65413e-07	0.425276	1.53[1.12,2.09]	0.00753991
ME195_pc2	-0.144445	0.87[0.81,0.93]	4.91016e-05	-0.258661	0.77[0.64,0.94]	0.00873835
ME73_pc2	-0.170995	0.84[0.78,0.92]	5.74021e-05	-0.252399	0.78[0.64,0.94]	0.0114707
ME83_pc1	-0.180365	0.83[0.78,0.89]	1.75688e-07	-0.246726	0.78[0.64,0.95]	0.0117414
ME122_pc1	0.283331	1.33[1.23,1.44]	3.35816e-12	0.241747	1.27[1.05,1.54]	0.0140722
ME161_pc2	-0.147335	0.86[0.8,0.93]	5.34238e-05	-0.232858	0.79[0.65,0.96]	0.0187021
ME149_pc2	0.28034	1.32[1.22,1.43]	3.11623e-12	0.257015	1.29[1.04,1.61]	0.0198188
ME56_pc1	0.141751	1.15[1.08,1.23]	5.20602e-05	0.210051	1.23[1.03,1.47]	0.0206158
ME115_pc2	-0.140546	0.87[0.81,0.93]	8.46387e-05	-0.194244	0.82[0.7,0.97]	0.0225422
ME69_pc2	-0.180497	0.83[0.78,0.9]	1.20054e-06	-0.21392	0.81[0.67,0.97]	0.0244421
ME85_pc1	0.236463	1.27[1.12,1.43]	0.000120894	0.29659	1.35[1.03,1.75]	0.028024
ME208_pc1	0.28022	1.32[1.22,1.43]	1.15322e-11	0.215764	1.24[1.02,1.51]	0.0287365
ME70_pc1	-0.198249	0.82[0.76,0.89]	1.11563e-06	-0.226768	0.8[0.65,0.98]	0.0322933
ME30_pc2	0.285723	1.33[1.23,1.43]	6.59792e-14	0.186164	1.2[1.02,1.43]	0.0323197
ME107_pc1	-0.211057	0.81[0.75,0.87]	2.75828e-08	-0.254177	0.78[0.61,0.98]	0.0323698
ME46_pc1	-0.19157	0.83[0.76,0.9]	9.54795e-06	-0.220831	0.8[0.65,0.98]	0.0351751
ME186_pc2	-0.155502	0.86[0.8,0.91]	4.47405e-06	-0.171652	0.84[0.71,1]	0.0458264
ME67_pc2	-0.141153	0.87[0.81,0.93]	4.80853e-05	-0.150666	0.86[0.72,1.02]	0.0859023
ME203_pc1	0.161928	1.18[1.09,1.26]	8.70835e-06	0.150582	1.16[0.97,1.39]	0.0960577
ME142_pc3	0.197396	1.22[1.13,1.31]	1.98517e-07	0.15796	1.17[0.97,1.41]	0.0973664
ME57_pc1	0.162602	1.18[1.09,1.27]	1.15666e-05	0.150417	1.16[0.97,1.39]	0.103077
ME143_pc1	0.226658	1.25[1.17,1.34]	1.25695e-10	0.158054	1.17[0.97,1.42]	0.105873
ME14_pc2	0.163521	1.18[1.1,1.26]	2.43558e-06	0.140712	1.15[0.97,1.37]	0.112133
ME60_pc1	-0.173664	0.84[0.77,0.91]	3.39587e-05	-0.151239	0.86[0.71,1.04]	0.125229
ME182_pc1	0.232113	1.26[1.18,1.35]	6.06599e-12	0.132624	1.14[0.96,1.35]	0.127532
ME24_pc1	-0.187062	0.83[0.77,0.89]	5.43546e-07	-0.148327	0.86[0.69,1.07]	0.17895
ME175_pc2	-0.177931	0.84[0.78,0.9]	3.29726e-07	-0.110894	0.9[0.76,1.05]	0.183142
ME212_pc1	-0.203459	0.82[0.76,0.88]	2.35588e-08	-0.108955	0.9[0.76,1.07]	0.214451
ME55_pc1	0.16004	1.17[1.08,1.27]	8.77784e-05	0.117415	1.12[0.92,1.37]	0.239101
ME72_pc1	-0.167758	0.85[0.79,0.9]	1.16034e-06	-0.103232	0.9[0.76,1.07]	0.239152
ME129_pc3	-0.194488	0.82[0.77,0.88]	2.86357e-08	-0.0996956	0.91[0.76,1.07]	0.255611
ME12_pc1	0.142467	1.15[1.08,1.24]	5.1733e-05	-0.119104	0.89[0.72,1.09]	0.263108
ME136_pc2	0.214962	1.24[1.15,1.33]	1.01193e-08	0.0941776	1.1[0.93,1.3]	0.275364
ME101_pc1	-0.193903	0.82[0.77,0.88]	9.5837e-08	-0.0869846	0.92[0.78,1.08]	0.308425
ME44_pc2	0.175084	1.19[1.11,1.27]	3.55946e-07	0.0933229	1.1[0.91,1.33]	0.333184
ME193_pc1	-0.172044	0.84[0.79,0.9]	1.87769e-07	-0.0861505	0.92[0.77,1.1]	0.345512
ME128_pc2	0.133292	1.14[1.07,1.22]	8.43974e-05	0.0666845	1.07[0.9,1.26]	0.434349
ME118_pc1	0.13539	1.14[1.07,1.23]	0.000113557	0.0916196	1.1[0.87,1.38]	0.437835
ME98_pc1	-0.169396	0.84[0.77,0.92]	0.000146497	-0.0876698	0.92[0.73,1.15]	0.444867
ME172_pc1	-0.217365	0.8[0.75,0.86]	1.85635e-09	-0.0734557	0.93[0.77,1.13]	0.452074
ME51_pc1	-0.131362	0.88[0.82,0.94]	0.000100568	-0.0649633	0.94[0.78,1.12]	0.481184
ME192_pc1	-0.189624	0.83[0.77,0.89]	1.7251e-06	-0.0756408	0.93[0.75,1.15]	0.484522
ME169_pc1	0.186968	1.21[1.12,1.29]	1.58837e-07	-0.0554768	0.95[0.79,1.14]	0.557178
ME17_pc3	-0.165409	0.85[0.79,0.91]	3.66496e-06	-0.0456162	0.96[0.81,1.12]	0.579637
ME154_pc2	0.134647	1.14[1.07,1.22]	5.91872e-05	-0.0314743	0.97[0.82,1.14]	0.701963
ME223_pc1	-0.224756	0.8[0.74,0.86]	1.46992e-09	0.0335737	1.03[0.86,1.24]	0.718257
ME116_pc1	-0.313984	0.73[0.67,0.8]	2.39643e-11	-0.0356996	0.96[0.76,1.22]	0.767172
ME189_pc2	-0.131668	0.88[0.82,0.94]	8.85356e-05	-0.0202573	0.98[0.84,1.14]	0.797595
ME190_pc1	-0.148019	0.86[0.8,0.92]	3.28501e-05	-0.0223822	0.98[0.82,1.17]	0.807249
ME170_pc1	-0.179316	0.84[0.77,0.91]	2.0916e-05	-0.0143948	0.99[0.79,1.23]	0.897816
ME47_pc1	-0.242405	0.78[0.73,0.85]	3.16243e-10	-0.0103786	0.99[0.81,1.21]	0.918747
ME219_pc1	-0.141099	0.87[0.81,0.93]	0.000118602	-0.00367726	1[0.82,1.21]	0.970474
ME27_pc3	-0.185279	0.83[0.78,0.89]	1.05687e-07	-0.0030396	1[0.84,1.19]	0.972839
ME104_pc2	0.129086	1.14[1.06,1.22]	0.000204144
ME9_pc1	0.167992	1.18[1.08,1.29]	0.000212602
ME31_pc1	0.122009	1.13[1.06,1.21]	0.000213028
ME125_pc2	0.141483	1.15[1.07,1.24]	0.000224469
ME210_pc1	0.14236	1.15[1.07,1.24]	0.000225187
ME137_pc2	-0.124262	0.88[0.83,0.94]	0.000235299
ME145_pc1	0.141548	1.15[1.07,1.24]	0.000242619
ME171_pc1	-0.140771	0.87[0.81,0.94]	0.00028081
ME160_pc1	-0.126132	0.88[0.82,0.94]	0.000328821
ME138_pc1	0.13029	1.14[1.06,1.22]	0.000346275
ME159_pc1	0.119576	1.13[1.06,1.2]	0.000347576
ME19_pc2	0.135817	1.15[1.06,1.24]	0.000412667
ME129_pc2	-0.130125	0.88[0.82,0.94]	0.00042264
ME94_pc1	0.12751	1.14[1.06,1.22]	0.000432967
ME45_pc1	0.152978	1.17[1.07,1.27]	0.000435103
ME104_pc3	-0.11849	0.89[0.83,0.95]	0.000454544
ME76_pc3	-0.111951	0.89[0.84,0.95]	0.000479547
ME115_pc3	0.132339	1.14[1.06,1.23]	0.000481279
ME52_pc2	-0.119474	0.89[0.83,0.95]	0.000486055
ME127_pc2	-0.132157	0.88[0.81,0.94]	0.000490987
ME133_pc1	-0.119327	0.89[0.83,0.95]	0.00056024
ME132_pc3	-0.13518	0.87[0.81,0.94]	0.000572582
ME76_pc2	0.122644	1.13[1.05,1.21]	0.00057615
ME128_pc3	0.112247	1.12[1.05,1.19]	0.000596624
ME11_pc1	-0.125505	0.88[0.82,0.95]	0.000660424
ME108_pc2	-0.113661	0.89[0.84,0.95]	0.000705122
ME90_pc1	-0.126028	0.88[0.82,0.95]	0.000790952
ME124_pc3	-0.111787	0.89[0.84,0.95]	0.000851847
ME44_pc1	0.177732	1.19[1.07,1.33]	0.00109797
ME37_pc2	-0.114373	0.89[0.83,0.96]	0.00115585
ME37_pc1	-0.114742	0.89[0.83,0.96]	0.00128022
ME127_pc3	0.119417	1.13[1.05,1.21]	0.00139319
ME178_pc1	-0.126875	0.88[0.81,0.95]	0.00143984
ME108_pc1	-0.10714	0.9[0.84,0.96]	0.00169885
ME147_pc1	-0.122699	0.88[0.82,0.96]	0.0017112
ME25_pc1	-0.236589	0.79[0.68,0.92]	0.00179663
ME110_pc2	0.112665	1.12[1.04,1.2]	0.00188273
ME103_pc1	0.111849	1.12[1.04,1.2]	0.00196193
ME34_pc1	-0.104666	0.9[0.84,0.96]	0.00199572
ME6_pc1	0.123694	1.13[1.05,1.22]	0.0020103
ME14_pc1	0.126043	1.13[1.05,1.23]	0.00204707
ME23_pc1	-0.112453	0.89[0.83,0.96]	0.00209036
ME96_pc1	0.0997155	1.1[1.04,1.18]	0.00269609
ME21_pc2	-0.102719	0.9[0.84,0.97]	0.00270084
ME167_pc1	-0.116522	0.89[0.82,0.96]	0.00298214
ME115_pc1	-0.106063	0.9[0.84,0.96]	0.0031143
ME84_pc1	-0.123518	0.88[0.81,0.96]	0.0033925
ME183_pc1	0.104327	1.11[1.03,1.19]	0.00345419
ME120_pc1	-0.10514	0.9[0.84,0.97]	0.00461501
ME19_pc1	-0.102991	0.9[0.84,0.97]	0.0047058
ME98_pc3	-0.0998327	0.9[0.84,0.97]	0.00527222
ME161_pc1	0.0989566	1.1[1.03,1.18]	0.00598784
ME135_pc1	0.0944901	1.1[1.03,1.18]	0.00609374
ME78_pc1	0.0948418	1.1[1.03,1.18]	0.00635865
ME45_pc2	0.101274	1.11[1.03,1.19]	0.00648123
ME64_pc2	-0.097282	0.91[0.85,0.97]	0.00689728
ME63_pc1	-0.0939172	0.91[0.85,0.97]	0.00712804
ME197_pc1	-0.0943013	0.91[0.85,0.97]	0.00719482
ME216_pc1	0.159677	1.17[1.04,1.32]	0.00748887
ME131_pc2	-0.0901934	0.91[0.86,0.98]	0.00762336
ME126_pc1	-0.0963867	0.91[0.85,0.97]	0.00774866
ME8_pc1	0.100497	1.11[1.03,1.19]	0.00829752
ME97_pc1	0.0880028	1.09[1.02,1.17]	0.00837617
ME144_pc3	-0.0938224	0.91[0.85,0.98]	0.00866916
ME77_pc1	0.0898007	1.09[1.02,1.17]	0.00873296
ME196_pc2	0.0968015	1.1[1.02,1.19]	0.00937026
ME64_pc1	-0.103815	0.9[0.83,0.98]	0.00961729
ME111_pc1	-0.0993726	0.91[0.84,0.98]	0.00969082
ME175_pc1	0.0926219	1.1[1.02,1.18]	0.0101067
ME35_pc1	-0.0888611	0.91[0.86,0.98]	0.0101261
ME80_pc1	-0.0927083	0.91[0.85,0.98]	0.0105352
ME27_pc1	-0.148319	0.86[0.77,0.97]	0.0108912
ME38_pc1	-0.0825102	0.92[0.86,0.98]	0.0130905
ME27_pc2	0.0887858	1.09[1.02,1.17]	0.0135093
ME168_pc1	0.133002	1.14[1.03,1.27]	0.0150719
ME114_pc3	-0.0865107	0.92[0.86,0.98]	0.0155708
ME48_pc1	-0.0804176	0.92[0.86,0.99]	0.0159722
ME75_pc2	-0.0871139	0.92[0.85,0.98]	0.0169214
ME52_pc1	0.0960494	1.1[1.02,1.19]	0.0177687
ME173_pc1	-0.0763465	0.93[0.87,0.99]	0.0186922
ME40_pc1	-0.0842148	0.92[0.86,0.99]	0.0189704
ME32_pc3	-0.089186	0.91[0.85,0.99]	0.0196647
ME74_pc1	-0.083783	0.92[0.86,0.99]	0.0201357
ME137_pc1	0.076707	1.08[1.01,1.15]	0.0215037
ME69_pc3	-0.0909999	0.91[0.84,0.99]	0.0217824
ME47_pc2	0.0797667	1.08[1.01,1.16]	0.0221143
ME126_pc2	-0.0800038	0.92[0.86,0.99]	0.0232753
ME206_pc1	-0.105154	0.9[0.82,0.99]	0.023606
ME133_pc2	0.0780853	1.08[1.01,1.16]	0.0240019
ME68_pc1	-0.0792301	0.92[0.86,0.99]	0.0249248
ME83_pc2	-0.082866	0.92[0.86,0.99]	0.025591
ME176_pc1	-0.0776568	0.93[0.86,0.99]	0.0257718
ME166_pc1	-0.0971294	0.91[0.83,0.99]	0.0259311
ME129_pc1	-0.0795415	0.92[0.86,0.99]	0.0263503
ME221_pc1	0.0785976	1.08[1.01,1.16]	0.0266502
ME117_pc3	0.0808996	1.08[1.01,1.16]	0.0267656
ME102_pc1	0.098058	1.1[1.01,1.2]	0.0269761
ME79_pc1	-0.0836842	0.92[0.85,0.99]	0.0272194
ME91_pc3	-0.0793111	0.92[0.86,0.99]	0.0282499
ME224_pc1	0.0761484	1.08[1.01,1.16]	0.02901
ME16_pc2	0.0814422	1.08[1.01,1.17]	0.0297955
ME163_pc3	-0.0723244	0.93[0.87,0.99]	0.030635
ME99_pc3	-0.0802182	0.92[0.86,0.99]	0.0312947
ME103_pc2	-0.0743931	0.93[0.87,0.99]	0.0319085
ME215_pc1	0.0735755	1.08[1.01,1.15]	0.0345524
ME144_pc2	-0.0773613	0.93[0.86,0.99]	0.0358631
ME180_pc1	0.0811025	1.08[1.01,1.17]	0.0361773
ME150_pc1	0.0692888	1.07[1,1.14]	0.0365874
ME140_pc1	0.0733276	1.08[1,1.15]	0.0389001
ME140_pc2	-0.0728076	0.93[0.87,1]	0.0410549
ME191_pc1	0.0742891	1.08[1,1.16]	0.0413004
ME38_pc2	-0.0690214	0.93[0.87,1]	0.0416732
ME67_pc3	0.0739697	1.08[1,1.16]	0.0417568
ME84_pc2	0.0699839	1.07[1,1.15]	0.0449337
ME188_pc1	-0.0672754	0.93[0.88,1]	0.0457384
ME163_pc2	0.067087	1.07[1,1.14]	0.047163
ME146_pc2	-0.0729746	0.93[0.86,1]	0.0485876
ME150_pc2	0.0645277	1.07[1,1.14]	0.0487104
ME99_pc1	0.0887636	1.09[1,1.2]	0.052212
ME117_pc1	0.0660951	1.07[1,1.14]	0.0525075
ME144_pc1	0.0665663	1.07[1,1.14]	0.0529059
ME136_pc1	0.0737709	1.08[1,1.16]	0.0535395
ME59_pc1	0.073271	1.08[1,1.16]	0.0545337
ME18_pc1	-0.0669119	0.94[0.87,1]	0.0553403
ME139_pc1	0.0695059	1.07[1,1.15]	0.055475
ME66_pc1	0.071863	1.07[1,1.16]	0.0588958
ME132_pc1	0.062947	1.06[1,1.14]	0.0620159
ME132_pc2	0.0680177	1.07[1,1.15]	0.0624899
ME213_pc1	0.0639485	1.07[1,1.14]	0.0635796
ME154_pc3	-0.0618136	0.94[0.88,1]	0.0640566
ME199_pc1	0.0669302	1.07[1,1.15]	0.0662167
ME149_pc1	0.0664067	1.07[1,1.15]	0.0676769
ME20_pc3	0.0702093	1.07[0.99,1.16]	0.0698437
ME26_pc1	0.0609788	1.06[0.99,1.14]	0.0709157
ME164_pc1	0.0634514	1.07[0.99,1.14]	0.072067
ME2_pc1	-0.0633161	0.94[0.88,1.01]	0.0734866
ME100_pc1	0.0670474	1.07[0.99,1.15]	0.0737947
ME125_pc3	0.066575	1.07[0.99,1.15]	0.0739396
ME49_pc1	0.0605382	1.06[0.99,1.14]	0.0779225
ME20_pc1	0.091525	1.1[0.99,1.21]	0.0790539
ME177_pc1	0.0863815	1.09[0.99,1.2]	0.0859026
ME124_pc2	-0.0563249	0.95[0.89,1.01]	0.0893865
ME16_pc3	0.0606504	1.06[0.99,1.14]	0.092724
ME185_pc1	0.0575815	1.06[0.99,1.13]	0.0968744
ME174_pc1	-0.0564419	0.95[0.88,1.01]	0.09854
ME141_pc1	0.0576969	1.06[0.99,1.13]	0.100252
ME109_pc1	0.0595411	1.06[0.99,1.14]	0.105956
ME11_pc2	-0.0603434	0.94[0.87,1.01]	0.106584
ME7_pc1	0.0566008	1.06[0.99,1.14]	0.121245
ME126_pc3	0.0552204	1.06[0.98,1.13]	0.125849
ME214_pc1	0.0508276	1.05[0.98,1.12]	0.132393
ME149_pc3	0.056266	1.06[0.98,1.14]	0.134709
ME61_pc1	0.0534275	1.05[0.98,1.13]	0.13489
ME200_pc1	0.0625037	1.06[0.98,1.16]	0.136062
ME75_pc1	-0.0541706	0.95[0.88,1.02]	0.137724
ME91_pc2	-0.0552094	0.95[0.88,1.02]	0.139977
ME136_pc3	-0.0511958	0.95[0.89,1.02]	0.141064
ME118_pc2	0.0532239	1.05[0.98,1.13]	0.142677
ME192_pc2	-0.0501646	0.95[0.89,1.02]	0.142765
ME119_pc1	0.0517868	1.05[0.98,1.13]	0.145556
ME157_pc1	-0.0483456	0.95[0.89,1.02]	0.148372
ME33_pc1	0.062422	1.06[0.98,1.16]	0.148767
ME135_pc2	0.0520702	1.05[0.98,1.13]	0.153322
ME180_pc2	-0.0507766	0.95[0.89,1.02]	0.157006
ME130_pc1	0.0497556	1.05[0.98,1.13]	0.157309
ME88_pc2	0.0481275	1.05[0.98,1.12]	0.164659
ME9_pc2	-0.0480626	0.95[0.89,1.02]	0.166216
ME204_pc1	-0.045445	0.96[0.89,1.02]	0.174019
ME195_pc1	-0.0531252	0.95[0.88,1.02]	0.175656
ME89_pc2	0.0523182	1.05[0.98,1.14]	0.176786
ME133_pc3	0.0450148	1.05[0.98,1.12]	0.17777
ME117_pc2	0.0472482	1.05[0.98,1.12]	0.177833
ME95_pc2	0.0546507	1.06[0.98,1.14]	0.178027
ME128_pc1	-0.0460234	0.96[0.89,1.02]	0.181986
ME218_pc1	-0.0433556	0.96[0.9,1.02]	0.184795
ME10_pc1	0.0485641	1.05[0.98,1.13]	0.185243
ME142_pc2	-0.0504227	0.95[0.88,1.02]	0.186625
ME162_pc1	-0.0459862	0.96[0.89,1.02]	0.192485
ME174_pc2	-0.0436952	0.96[0.9,1.02]	0.196042
ME103_pc3	0.042503	1.04[0.98,1.11]	0.2048
ME11_pc3	-0.0436385	0.96[0.89,1.02]	0.204844
ME152_pc2	-0.0473641	0.95[0.89,1.03]	0.207951
ME58_pc1	-0.0435158	0.96[0.89,1.02]	0.20858
ME46_pc2	-0.0418048	0.96[0.9,1.02]	0.210337
ME17_pc1	-0.0494564	0.95[0.88,1.03]	0.210792
ME73_pc3	-0.0431887	0.96[0.89,1.03]	0.218131
ME217_pc1	-0.0421476	0.96[0.9,1.03]	0.224583
ME194_pc1	-0.0402604	0.96[0.9,1.03]	0.228108
ME1_pc3	-0.0391476	0.96[0.9,1.03]	0.239127
ME110_pc1	0.047955	1.05[0.97,1.14]	0.249926
ME146_pc1	-0.0401348	0.96[0.9,1.03]	0.250426
ME151_pc1	0.0397816	1.04[0.97,1.11]	0.25478
ME196_pc1	0.0459035	1.05[0.97,1.13]	0.255979
ME42_pc3	-0.0400748	0.96[0.9,1.03]	0.265127
ME121_pc1	-0.0392317	0.96[0.9,1.03]	0.268376
ME62_pc1	0.04549	1.05[0.96,1.14]	0.275161
ME70_pc3	0.0370134	1.04[0.97,1.11]	0.277801
ME41_pc1	0.0404848	1.04[0.97,1.12]	0.282837
ME185_pc2	0.0367714	1.04[0.97,1.11]	0.286528
ME106_pc1	0.0361941	1.04[0.97,1.11]	0.28836
ME163_pc1	0.0372215	1.04[0.97,1.11]	0.29053
ME71_pc1	-0.0360496	0.96[0.9,1.03]	0.291072
ME205_pc1	-0.0389617	0.96[0.89,1.03]	0.294191
ME120_pc2	-0.0359746	0.96[0.9,1.03]	0.295803
ME153_pc1	0.0365518	1.04[0.97,1.11]	0.295835
ME211_pc1	-0.0646196	0.94[0.83,1.06]	0.299101
ME48_pc2	-0.0353789	0.97[0.9,1.03]	0.305124
ME21_pc1	-0.038599	0.96[0.89,1.04]	0.307947
ME181_pc2	-0.0385782	0.96[0.89,1.04]	0.311573
ME32_pc2	-0.0339328	0.97[0.9,1.03]	0.318228
ME48_pc3	0.0364402	1.04[0.97,1.11]	0.320928
ME102_pc2	-0.0345386	0.97[0.9,1.03]	0.321675
ME164_pc2	-0.0331039	0.97[0.91,1.03]	0.321781
ME89_pc1	0.0348271	1.04[0.97,1.11]	0.330011
ME105_pc1	-0.0336178	0.97[0.9,1.04]	0.333363
ME143_pc2	0.0334364	1.03[0.97,1.11]	0.340067
ME39_pc1	-0.0318928	0.97[0.91,1.03]	0.34414
ME189_pc1	-0.0317439	0.97[0.91,1.03]	0.345544
ME4_pc1	0.0351081	1.04[0.96,1.11]	0.347747
ME69_pc1	-0.0394787	0.96[0.88,1.05]	0.358354
ME50_pc1	-0.0317494	0.97[0.9,1.04]	0.361517
ME22_pc1	0.0414623	1.04[0.95,1.14]	0.38491
ME29_pc1	0.038547	1.04[0.95,1.13]	0.388855
ME202_pc1	0.0307793	1.03[0.96,1.11]	0.389355
ME28_pc1	-0.0296194	0.97[0.91,1.04]	0.402763
ME208_pc2	-0.0290849	0.97[0.91,1.04]	0.405677
ME134_pc1	-0.0265898	0.97[0.91,1.04]	0.427477
ME120_pc3	0.0265084	1.03[0.96,1.1]	0.428694
ME43_pc1	-0.0281015	0.97[0.91,1.04]	0.434493
ME65_pc1	0.0288619	1.03[0.96,1.11]	0.437587
ME57_pc2	0.0268735	1.03[0.96,1.1]	0.443109
ME159_pc2	-0.0257014	0.97[0.91,1.04]	0.444398
ME20_pc2	-0.0275149	0.97[0.91,1.04]	0.446815
ME42_pc1	0.0281824	1.03[0.96,1.11]	0.447452
ME161_pc3	-0.0280628	0.97[0.9,1.05]	0.4533
ME114_pc2	-0.0255682	0.97[0.91,1.04]	0.455529
ME75_pc3	0.0254169	1.03[0.96,1.1]	0.460695
ME158_pc1	-0.0268678	0.97[0.91,1.05]	0.469301
ME104_pc1	0.0238884	1.02[0.96,1.09]	0.473716
ME17_pc2	0.0253709	1.03[0.95,1.1]	0.489051
ME137_pc3	0.0234217	1.02[0.96,1.09]	0.492727
ME106_pc2	-0.0226359	0.98[0.92,1.04]	0.499774
ME158_pc2	-0.0225732	0.98[0.92,1.04]	0.502433
ME220_pc1	0.0234547	1.02[0.96,1.1]	0.502796
ME82_pc1	0.0231717	1.02[0.96,1.1]	0.504298
ME73_pc1	-0.0251563	0.98[0.91,1.05]	0.507878
ME182_pc2	-0.0217941	0.98[0.92,1.05]	0.52235
ME207_pc1	-0.0225214	0.98[0.91,1.05]	0.52378
ME112_pc1	-0.0300732	0.97[0.88,1.07]	0.56059
ME99_pc2	-0.0222366	0.98[0.91,1.06]	0.566295
ME3_pc1	0.0218809	1.02[0.95,1.1]	0.567405
ME41_pc2	-0.0226791	0.98[0.9,1.06]	0.568816
ME165_pc1	-0.0188222	0.98[0.92,1.05]	0.569694
ME16_pc1	0.0318181	1.03[0.92,1.15]	0.573073
ME89_pc3	0.0196533	1.02[0.95,1.09]	0.58091
ME13_pc1	0.0194635	1.02[0.95,1.09]	0.581581
ME176_pc2	-0.0186556	0.98[0.92,1.05]	0.584022
ME131_pc1	0.0204249	1.02[0.95,1.1]	0.588246
ME209_pc1	-0.0194643	0.98[0.91,1.05]	0.592427
ME141_pc2	0.0205079	1.02[0.95,1.1]	0.592847
ME106_pc3	-0.0182729	0.98[0.92,1.05]	0.593044
ME88_pc1	0.024123	1.02[0.93,1.12]	0.609264
ME114_pc1	-0.0176081	0.98[0.92,1.05]	0.620986
ME222_pc1	-0.0163381	0.98[0.92,1.05]	0.624334
ME142_pc1	-0.0183196	0.98[0.91,1.06]	0.629863
ME184_pc1	-0.016021	0.98[0.92,1.05]	0.63493
ME179_pc1	-0.0225617	0.98[0.89,1.08]	0.643696
ME93_pc1	0.0158344	1.02[0.95,1.09]	0.652663
ME53_pc1	0.0159043	1.02[0.95,1.09]	0.655348
ME134_pc3	0.0150713	1.02[0.95,1.09]	0.658358
ME152_pc1	-0.0141521	0.99[0.92,1.05]	0.667773
ME33_pc2	0.0140466	1.01[0.95,1.09]	0.687009
ME134_pc2	-0.0128695	0.99[0.92,1.06]	0.714047
ME86_pc1	-0.0155639	0.98[0.91,1.07]	0.715207
ME186_pc1	-0.0127977	0.99[0.92,1.06]	0.715559
ME91_pc1	0.015515	1.02[0.93,1.11]	0.72205
ME5_pc1	0.0129874	1.01[0.94,1.09]	0.722303
ME113_pc2	0.0129797	1.01[0.94,1.09]	0.727556
ME1_pc1	-0.013492	0.99[0.91,1.07]	0.745621
ME187_pc1	-0.0105058	0.99[0.92,1.06]	0.763289
ME54_pc1	-0.00960304	0.99[0.93,1.06]	0.772646
ME14_pc3	-0.00990096	0.99[0.92,1.06]	0.781267
ME146_pc3	-0.00950742	0.99[0.93,1.06]	0.783402
ME70_pc2	-0.00860044	0.99[0.93,1.06]	0.802116
ME156_pc1	-0.0084596	0.99[0.93,1.06]	0.808934
ME36_pc1	0.00831073	1.01[0.94,1.08]	0.811521
ME113_pc1	-0.00868681	0.99[0.92,1.07]	0.821605
ME125_pc1	-0.00745513	0.99[0.93,1.06]	0.831899
ME198_pc1	0.00786991	1.01[0.93,1.09]	0.844295
ME87_pc1	-0.00596416	0.99[0.93,1.07]	0.86972
ME181_pc3	-0.00550829	0.99[0.93,1.06]	0.87437
ME181_pc1	0.00494164	1[0.94,1.08]	0.888181
ME86_pc2	0.00520505	1.01[0.93,1.08]	0.888991
ME201_pc1	-0.00452668	1[0.93,1.07]	0.900418
ME76_pc1	-0.0040881	1[0.93,1.07]	0.906271
ME87_pc2	-0.00367887	1[0.93,1.07]	0.918767
ME95_pc1	0.00488662	1[0.9,1.12]	0.928306
ME81_pc1	0.00275941	1[0.94,1.07]	0.937012
ME32_pc1	0.0021066	1[0.93,1.08]	0.95753
ME92_pc1	0.00125169	1[0.91,1.1]	0.979896
ME15_pc2	0.000607144	1[0.93,1.08]	0.986811
ME1_pc2	0.00052804	1[0.94,1.07]	0.987669
ME148_pc1	0.000393878	1[0.93,1.08]	0.991829
ME123_pc1	0.000134562	1[0.94,1.07]	0.996727

## Sheet: Figure S1
Figure S1: Network representation for module 42 and module 98
